# Supplementary material for: Role of carbonate burial in Blue Carbon budgets
Source: Nat Commun. 2019 Mar 7;10:1106. doi: 10.1038/s41467-019-08842-6 (PMC6405941; doi:10.1038/s41467-019-08842-6)
Supplement: Supplementary file 4 — Supplementary Data 1 [file 41467_2019_8842_MOESM4_ESM.xlsx]

## Sheet: Seagrass
	Country	Location	Koeppen-Geiger climate	dating method	mean %CaCO3 DW sediment	mean %IC DW sediment	mean conc. mg CaCO3 cm-3	mean conc. IC mg cm-3	mean SAR cm yr-1	mean CaCO3 burial rates mg cm-2 yr-1	mean IC burial rates mg cm-2 yr-2		number of cores	SD %CaCO3 DW sediment	SD %IC DW sediment	SD conc. mg CaCO3 cm-3	SD conc. IC mg cm-3	SD SAR cm yr-1	SD CaCO3 burial rates mg m-2 yr-1	SD IC burial rates mg cm-2 yr-2		SE %CaCO3 DW sediment	SE %IC DW sediment	SE conc. mg CaCO3 cm-3	SE conc. IC mg cm-3	SE SAR cm yr-1	SE CaCO3 burial rates mg m-2 yr-1	SE IC burial rates mg cm-2 yr-2	Ref. for the SAR
	USA	Florida Bay, Florida	Cfa	210Pb	81.6912	9.79875	419.441	243.683	0.789425	363.258	173.494		8	4.62224	0.555555	296.826	234.864	0.475153	408.745	156.317		1.63421	0.196418	104.944	83.0369	0.167992	144.513	55.2663	Cheng, J., et al. (2012). Journal of Foraminiferal Research 42(1): 3-17.
	Mexico	Chelem Lagoon, Yucatan	Bsh	210Pb	90	10.8	552.785	66.335	0.275	171.614	20.594		2	0	0	221.727	26.6084	0.176777	158.695	19.0438		0	0	156.785	18.815	0.125	112.214	13.466	Gonneea, M. E., Paytan, A. & Herrera-Silveira, J. A. Tracing organic matter sources and carbon burial in mangrove sediments over the past 160 years. Estuar. Coast. Shelf Sci. 61, 211–227 (2004).
	Mexico	Laguna de Terminos, Yucatan	AW	210Pb	90	10.8	375.42	45.05	0.19	71.3298	8.5595		1																Gonneea, M. E., Paytan, A. & Herrera-Silveira, J. A. Tracing organic matter sources and carbon burial in mangrove sediments over the past 160 years. Estuar. Coast. Shelf Sci. 61, 211–227 (2004).
	USA	South Bay, Virginia	Cfa	210Pb	0.0733333	0.00933333	1.00333	0.113333	0.104	0.104347	0.0117867		3	0.051316	0.0061101	0.762518	0.0907377	0	0.0793018	0.00943672		0.0296273	0.00352767	0.44024	0.0523874	0	0.0457849	0.00544829	Oreska, M. P. J., Wilkinson, G. M., McGlathery, K. J., Bost, M. and McKee, B. A. (2017), Non-seagrass carbon contributions to seagrass sediment blue carbon. Limnol. Oceanogr.. doi:10.1002/lno.10718
	Spain	Palma Island, Baleares	csa	210Pb	80.6462	9.67375	675.603	81.0713	0.282162	188.632	22.6355		8	13.6891	1.64245	237.056	28.4488	0.0558778	65.4932	7.85965		4.83982	0.580692	83.8121	10.0582	0.0197558	23.1553	2.77881	Mazarrasa, I., Marbà, N., Garcia-Orellana, J., Masqué, P., Arias-Ortiz, A. and Duarte, C. M. (2017), Effect of environmental factors (wave exposure and depth) and anthropogenic pressure in the C sink capacity of Posidonia oceanica meadows. Limnol. Oceanogr., 62: 1436–1450. doi:10.1002/lno.10510
	Italy	Ischia Island	csa	210Pb	4.12	0.49	42.65	5.11	0.5057	21.5681	2.58413		1																Mateo, M. Á., Romero, J., Pérez, M., Littler, M. M. & Littler, D. S. Dynamics of Millenary Organic Deposits Resulting from the Growth of the Mediterranean Seagrass Posidonia oceanica. Estuarine, Coast. Shelf Sci. 44, 103–110 (1997)
	Greenland, Denmark	Kapisillit, Qeqqata	ET	210Pb	3.87	0.46	37.41	4.49	0.1072	4.01035	0.481328		1																Marbà, Krause-Jensen, Duarte,Masqué, In Prep.
	Saudi Arabia	Arabian Gulf, Eastern province	BWh	210Pb	65.0557	7.73857	817.536	98.1	0.14	111.118	13.3335		7	8.93922	1.10252	168.923	20.2721	0.0583095	46.4963	5.57924		3.37871	0.416713	63.847	7.66212	0.0220389	17.574	2.10876	Saderne, V. et al. Accumulation of carbonates contributes to coastal vegetated ecosystems keeping pace with sea level rise in an arid region (Arabian Peninsula). J. Geophys. Res. Biogeosci. 2050, 1–13 (2018).
	Australia	Perth, Garden Island, Western Australia	csa	210Pb	86.739	10.4087	753.605	90.4326	0.19119	140.634	16.876		4	3.34544	0.401453	89.384	10.7261	0.0802923	51.4233	6.1708		1.67272	0.200726	44.692	5.36304	0.0401462	25.7117	3.0854	Serrano, O. et al. Key biogeochemical factors affecting soil carbon storage in Posidonia meadows. Biogeosciences 13, 4581–4594 (2016).
	Australia	Perth, Stark Bay, Western Australia	csa	210Pb	84.1156	10.0939	822.125	98.655	0.260405	216.355	25.9625		2	1.56663	0.187995	233.558	28.027	0.0194337	76.7965	9.21558		1.10777	0.132933	165.151	19.8181	0.0137417	54.3033	6.5164	Serrano, O. et al. Impact of mooring activities on carbon stocks in seagrass meadows. Sci. Rep. 6, 23193 (2016).
	Australia	Waychinicup, Western Australia	csa	210Pb	11.2697	1.35236	101.093	12.1312	0.197643	19.9804	2.39765		1																Serrano, O., Lavery, P. S., López-Merino, L., Ballesteros, E. & Mateo, M. A. Location and Associated Carbon Storage of Erosional Escarpments of Seagrass Posidonia Mats. Frontiers in Marine Science 3, 42 (2016).
	Australia	Albany, Western Australia	csb	210Pb	34.4913	4.13596	203.103	24.372	0.145097	26.2659	3.15187		2	14.9322	1.78762	95.7941	11.4947	0.0668875	0.314328	0.0376641		10.5587	1.26404	67.7367	8.128	0.0472966	0.222264	0.0266325	Serrano, O. et al. Reconstruction of centennial-scale fluxes of chemical elements in the Australian coastal environment using seagrass archives. Sci. Total Environ. 541, 883–894 (2016).
	Australia	Jurien Bay, Western Australia	csa	210Pb	72.8184	8.7382	353.764	42.4517	0.209966	74.2783	8.9134		1																Serrano, O., Lavery, P. S., Duarte, C. M., Kendrick, G. A., Calafat, A., York, P. H., Steven, A., and Macreadie, P. I.: Can mud (silt and clay) concentration be used to predict soil organic carbon content within seagrass ecosystems?, Biogeosciences, 13, 4915-4926, https://doi.org/10.5194/bg-13-4915-2016, 2016.
	Australia	East Shark Bay, Western Australia	bsk	210Pb	75.7672	9.09206	506.178	60.7413	0.228072	115.445	13.8534		1																A. Arias-Ortiz, O. Serrano, P. Masque, P. Lavery, C. M. Duarte, and G. A. Kendrick, Major Seagrass Carbon Sinks Worldwide, Shark Bay, Western Australia, Nature Climate Change, In press
	Australia	West Shark Bay, Western Australia	bsh	210Pb	59.7702	7.17243	401.701	48.2041	0.308687	124	14.88		1																A. Arias-Ortiz, O. Serrano, P. Masque, P. Lavery, C. M. Duarte, and G. A. Kendrick, Major Seagrass Carbon Sinks Worldwide, Shark Bay, Western Australia, Nature Climate Change, In press
	Australia	Wallis lake , New South Wales	cfa	210Pb	0.316	0.0382	2.564	0.304	0.408	1.03274	0.1221		5	0.21326	0.0255382	1.19546	0.142232	0.196901	0.609121	0.0718633		0.095373	0.011421	0.534627	0.0636082	0.0880568	0.272407	0.0321383	Eyre, B. D., Maher, D. T. and Sanders, C. (2016), The contribution of denitrification and burial to the nitrogen budgets of three geomorphically distinct Australian estuaries: Importance of seagrass habitats. Limnol. Oceanogr., 61: 1144–1156. doi:10.1002/lno.10280
	Australia	Queens lake , New South Wales	cfa	210Pb	0.216667	0.026	1.65667	0.193333	0.413333	0.808167	0.0946333		3	0.110151	0.0130767	0.972951	0.115902	0.209841	0.770219	0.0910022		0.0635959	0.00754983	0.561733	0.0669162	0.121152	0.444686	0.0525402	Eyre, B. D., Maher, D. T. and Sanders, C. (2016), The contribution of denitrification and burial to the nitrogen budgets of three geomorphically distinct Australian estuaries: Importance of seagrass habitats. Limnol. Oceanogr., 61: 1144–1156. doi:10.1002/lno.10280
	Japan	Furen Lagoon, Hokkaido	dfb	210Pb	0.65	0.078	6.27	0	0.105	0.66	0.08		2	0	0	0.595735	0	0.05	0.31	0.04		0	0	0.343948	0	0.035	0.022	0.0026	Kuwae t., Pers. Com.
													#REF!

## Sheet: Mangrove
Country	Location	Koeppen-Geiger climate	dating method	mean %CaCO3 DW sediment	mean %IC DW sediment	mean conc. mg CaCO3 cm-3	mean conc. IC mg cm-3	mean SAR cm yr-1	mean CaCO3 burial rates mg m-2 yr-1	mean IC burial rates mg cm-2 yr-2		SD %CaCO3 DW sediment	SD %IC DW sediment	SD conc. mg CaCO3 cm-3	SD conc. IC mg cm-3	SD SAR cm yr-1	SD CaCO3 burial rates mg m-2 yr-1	SD IC burial rates mg cm-2 yr-2		number of cores	SE %CaCO3 DW sediment	SE %IC DW sediment	SE conc. mg CaCO3 cm-3	SE conc. IC mg cm-3	SE SAR cm yr-1	SE CaCO3 burial rates mg m-2 yr-1	SE IC burial rates mg cm-2 yr-2	Ref. for SAR
Saudi Arabia	Red Sea	BWh	210Pb	75.1925	9.02	856.233	102.743	0.221588	224.907	26.985		21.062	2.52543	440.643	52.8752	0.124372	166.602	19.9928		4	10.531	0.778217	499.502	2.36583	0.0808593	585.89	0.825974	Saderne, V. et al. Accumulation of carbonates contributes to coastal vegetated ecosystems keeping pace with sea level rise in an arid region (Arabian Peninsula). J. Geophys. Res. Biogeosci. 2050, 1–13 (2018).
Saudi Arabia	Arabian Golf	BWh	210Pb	61.5329	7.37857	877.941	105.347	0.207714	195.77	23.4857		22.5524	2.70532	329.41	39.5313	0.0949205	124.568	14.9489		7	8.524	0.926611	342.206	2.13696	0.0649324	488.851	0.676114	Saderne, V. et al. Accumulation of carbonates contributes to coastal vegetated ecosystems keeping pace with sea level rise in an arid region (Arabian Peninsula). J. Geophys. Res. Biogeosci. 2050, 1–13 (2018).
USA	West-Florida / Everglades	Cfa	210Pb	21.665	2.596	77.3625	67.4175	0.274485	22.8725	20.1115		13.6909	1.64328	121.136	124.545	0.0714028	37.357	36.5418		20	3.06137	0.939192	124.995	11.1399	0.0213932	255.408	2.28651	Smoak, J. M., Breithaupt, J. L., Smith, T. J. & Sanders, C. J. Sediment accretion and organic carbon burial relative to sea-level rise and storm events in two mangrove forests in Everglades National Park. Catena 104, 58–66 (2013).; J. L. Breithaupt, J. M. Smoak, V. H. Rivera-Monroy, E. Castañeda-Moya, R. P. Moyer, M. Simard, C. J. Sanders, Partitioning the relative contributions of organic matter…
Australia	Northern Territory	Aw	210Pb	1.19667	0.14	5.24	0.626667	0.5866	3.17	0.38		0.260064	0.03	1.85203	0.22301	0.0854732	1.56125	0.18735		3	0.150148	0.0774215	6.65605	0.0864402	0.290718	2.89558	0.1101	Sanders, C. J., D. T. Maher, D. R. Tait, D. Williams, C. Holloway, J. Z. Sippo, and I. R. Santos; (2016), Are global mangrove carbon stocks driven by rainfall?, J. Geophys. Res. Biogeosci., 121, 2600–2609, doi:10.1002/2016JG003510.
Australia	Queensland	Am	210Pb	4.895	0.585	14.1	1.765	0.4639	6.64	0.79		0.318198	0.0353553	1.23037	0.0353553	0.17013	2.96985	0.353553		2	0.225	0.0745356	4.50663	0.0166544	1.31831	2.58658	0.219833	Sanders, C. J., D. T. Maher, D. R. Tait, D. Williams, C. Holloway, J. Z. Sippo, and I. R. Santos; (2016), Are global mangrove carbon stocks driven by rainfall?, J. Geophys. Res. Biogeosci., 121, 2600–2609, doi:10.1002/2016JG003510.
Australia	Queensland 2	Cfa	210Pb	0.275	0.03	2.045	0.24	0.1599	0.385	0.04		0.360624	0.0424264	2.51023	0.296985	0.0493561	0.502046	0.0565685		2	0.255	0.0840168	8.66025	0.100918	0.155366	1.27369	0.0501236	Sanders, C. J., D. T. Maher, D. R. Tait, D. Williams, C. Holloway, J. Z. Sippo, and I. R. Santos; (2016), Are global mangrove carbon stocks driven by rainfall?, J. Geophys. Res. Biogeosci., 121, 2600–2609, doi:10.1002/2016JG003510.
Australia	NSW	Cfa	210Pb	0.55	0.05	3.39	0.4	0.2064	0.7	0.08										1								C. J. Sanders, I. R. Santos, D. T. Maher, J. L. Breithaupt, J. M. Smoak, M. Ketterer, M. Call, L. Sanders, B. D. Eyre, Examining 239+240Pu, 210Pb and historical events to determine carbon, nitrogen and phosphorus burial in mangrove sediments of Moreton Bay, Australia, Journal of Environmental Radioactivity, Volume 151, Part 3, 2016
Australia	Victoria	Cfb	210Pb	1.38667	0.166667	8.61333	1.03	0.232933	2.16333	0.256667		0.244199	0.0288675	2.81944	0.337194	0.0943865	1.28255	0.153731		3	0.140989	0.0768807	10.1684	0.105743	0.290257	2.38058	0.0996371	Sanders, C. J., D. T. Maher, D. R. Tait, D. Williams, C. Holloway, J. Z. Sippo, and I. R. Santos; (2016), Are global mangrove carbon stocks driven by rainfall?, J. Geophys. Res. Biogeosci., 121, 2600–2609, doi:10.1002/2016JG003510.
																				42

## Sheet: CaCO3 profiles
Seagrass												Mangrove

## Sheet: Data seagrass CaCO3 source
Location new ID	coral	bedrock	CaCO3	inorganic carbon content	mean	SD	n nbr of cores	SE	province	geological grouping	reference	Article of origin of the core
Adelaide, Spencer Gulf	N	Y Hypercalcic Calcarosol	68.591	8.23092	45.1314	27.7688	6	11.3366	58	1	1	Serrano, O., Lavery, P. S., López-Merino, L., Ballesteros, E. & Mateo, M. A. Location and Associated Carbon Storage of Erosional Escarpments of Seagrass Posidonia Mats. Frontiers in Marine Science 3, 42 (2016).
Adelaide, Spencer Gulf	N	Y Hypercalcic Calcarosol	71.8562	8.62275					58	1	1	Serrano, O., Lavery, P. S., López-Merino, L., Ballesteros, E. & Mateo, M. A. Location and Associated Carbon Storage of Erosional Escarpments of Seagrass Posidonia Mats. Frontiers in Marine Science 3, 42 (2016).
Adelaide, Spencer Gulf	N	Y Hypercalcic Calcarosol	23.5448	2.82537					58	1	1	Serrano, O., Lavery, P. S., López-Merino, L., Ballesteros, E. & Mateo, M. A. Location and Associated Carbon Storage of Erosional Escarpments of Seagrass Posidonia Mats. Frontiers in Marine Science 3, 42 (2016).
Adelaide, Spencer Gulf	N	Y Hypercalcic Calcarosol	70.6814	8.48177					58	1	1	Serrano, O., Lavery, P. S., López-Merino, L., Ballesteros, E. & Mateo, M. A. Location and Associated Carbon Storage of Erosional Escarpments of Seagrass Posidonia Mats. Frontiers in Marine Science 3, 42 (2016).
Adelaide, Spencer Gulf	N	Y Hypercalcic Calcarosol	19.8179	2.37815					58	1	1	Serrano, O., Lavery, P. S., López-Merino, L., Ballesteros, E. & Mateo, M. A. Location and Associated Carbon Storage of Erosional Escarpments of Seagrass Posidonia Mats. Frontiers in Marine Science 3, 42 (2016).
Adelaide, Spencer Gulf	N	Y Hypercalcic Calcarosol	16.2971	1.95565					58	1	1	Serrano, O., Lavery, P. S., López-Merino, L., Ballesteros, E. & Mateo, M. A. Location and Associated Carbon Storage of Erosional Escarpments of Seagrass Posidonia Mats. Frontiers in Marine Science 3, 42 (2016).
Adelaide, St Vincent Gulf	N	Y Hypercalcic Calcarosol	66.5191	7.98229	81.3495	12.8663	3	7.42837	58	2	1	Serrano, O., Lavery, P. S., López-Merino, L., Ballesteros, E. & Mateo, M. A. Location and Associated Carbon Storage of Erosional Escarpments of Seagrass Posidonia Mats. Frontiers in Marine Science 3, 42 (2016).
Adelaide, St Vincent Gulf	N	Y Hypercalcic Calcarosol	89.5293	10.7435					58	2	1	Serrano, O., Lavery, P. S., López-Merino, L., Ballesteros, E. & Mateo, M. A. Location and Associated Carbon Storage of Erosional Escarpments of Seagrass Posidonia Mats. Frontiers in Marine Science 3, 42 (2016).
Adelaide, St Vincent Gulf	N	Y Hypercalcic Calcarosol	88.0003	10.56					58	2	1	Serrano, O., Lavery, P. S., López-Merino, L., Ballesteros, E. & Mateo, M. A. Location and Associated Carbon Storage of Erosional Escarpments of Seagrass Posidonia Mats. Frontiers in Marine Science 3, 42 (2016).
Albany, Western Australia	N	N podzol humic	45.05	5.4	41.4975	17.4837	7	6.60821	57	3	1	Serrano, O., Lavery, P. S., López-Merino, L., Ballesteros, E. & Mateo, M. A. Location and Associated Carbon Storage of Erosional Escarpments of Seagrass Posidonia Mats. Frontiers in Marine Science 3, 42 (2016).
Albany, Western Australia	N	N podzol humic	25.6395	3.07674					57	3	1	Serrano, O., Lavery, P. S., López-Merino, L., Ballesteros, E. & Mateo, M. A. Location and Associated Carbon Storage of Erosional Escarpments of Seagrass Posidonia Mats. Frontiers in Marine Science 3, 42 (2016).
Albany, Western Australia	N	N podzol humic	51.6886	6.20264					57	3	1	Serrano, O., Lavery, P. S., López-Merino, L., Ballesteros, E. & Mateo, M. A. Location and Associated Carbon Storage of Erosional Escarpments of Seagrass Posidonia Mats. Frontiers in Marine Science 3, 42 (2016).
Albany, Western Australia	N	N podzol humic	57.555	6.9066					57	3	1	Serrano, O., Lavery, P. S., López-Merino, L., Ballesteros, E. & Mateo, M. A. Location and Associated Carbon Storage of Erosional Escarpments of Seagrass Posidonia Mats. Frontiers in Marine Science 3, 42 (2016).
Albany, Western Australia	N	N podzol humic	48.3941	5.8073					57	3	1	Serrano, O., Lavery, P. S., López-Merino, L., Ballesteros, E. & Mateo, M. A. Location and Associated Carbon Storage of Erosional Escarpments of Seagrass Posidonia Mats. Frontiers in Marine Science 3, 42 (2016).
Albany, Western Australia	N	N podzol humic	9.35703	1.12284					57	3	1	Serrano, O., Lavery, P. S., López-Merino, L., Ballesteros, E. & Mateo, M. A. Location and Associated Carbon Storage of Erosional Escarpments of Seagrass Posidonia Mats. Frontiers in Marine Science 3, 42 (2016).
Albany, Western Australia	N	N planosol solodic	52.7981	6.33577					57	3	1	Serrano, O., Lavery, P. S., López-Merino, L., Ballesteros, E. & Mateo, M. A. Location and Associated Carbon Storage of Erosional Escarpments of Seagrass Posidonia Mats. Frontiers in Marine Science 3, 42 (2016).
Eastern Grand Bahama	Y	Y Calcaric Regosols	94.1667	11.3	93.3333	1.17851	2	0.833333	12	4	2	Koch, M. S., & Madden, C. J. (2001). Patterns of primary production and nutrient availability in a Bahamas lagoon with fringing mangroves. Marine Ecology Progress Series, 219, 109-119.
Eastern Grand Bahama	Y	Y Calcaric Regosols	92.5	11.1					12	4	2	Koch, M. S., & Madden, C. J. (2001). Patterns of primary production and nutrient availability in a Bahamas lagoon with fringing mangroves. Marine Ecology Progress Series, 219, 109-119.
Baleares	N	Y - calcic cambisol	73.801	8.85612	79.3166	12.9556	20	2.89695	4	5	3	Serrano, Oscar, Paul S. Lavery, Mohammad Rozaimi, and Miguel Ángel Mateo. "Influence of water depth on the carbon sequestration capacity of seagrasses." Global Biogeochemical Cycles 28, no. 9 (2014): 950-961.
Baleares	N	Y - calcic cambisol	79.7336	9.56804					4	5	3	Serrano, Oscar, Paul S. Lavery, Mohammad Rozaimi, and Miguel Ángel Mateo. "Influence of water depth on the carbon sequestration capacity of seagrasses." Global Biogeochemical Cycles 28, no. 9 (2014): 950-961.
Baleares	N	Y - calcic cambisol	79.012	9.48145					4	5	3	Serrano, Oscar, Paul S. Lavery, Mohammad Rozaimi, and Miguel Ángel Mateo. "Influence of water depth on the carbon sequestration capacity of seagrasses." Global Biogeochemical Cycles 28, no. 9 (2014): 950-961.
Baleares	N	Y - calcic cambisol	62.669	7.52028					4	5	3	Serrano, Oscar, Paul S. Lavery, Mohammad Rozaimi, and Miguel Ángel Mateo. "Influence of water depth on the carbon sequestration capacity of seagrasses." Global Biogeochemical Cycles 28, no. 9 (2014): 950-961.
Baleares	N	Y - calcic cambisol	66.1536	7.93843					4	5	3	Serrano, Oscar, Paul S. Lavery, Mohammad Rozaimi, and Miguel Ángel Mateo. "Influence of water depth on the carbon sequestration capacity of seagrasses." Global Biogeochemical Cycles 28, no. 9 (2014): 950-961.
Baleares	N	Y - calcic cambisol	50.1471	6.01765					4	5	3	Serrano, Oscar, Paul S. Lavery, Mohammad Rozaimi, and Miguel Ángel Mateo. "Influence of water depth on the carbon sequestration capacity of seagrasses." Global Biogeochemical Cycles 28, no. 9 (2014): 950-961.
Baleares	N	Y - calcic cambisol	89.4553	10.7346					4	5	3	Serrano, Oscar, Paul S. Lavery, Mohammad Rozaimi, and Miguel Ángel Mateo. "Influence of water depth on the carbon sequestration capacity of seagrasses." Global Biogeochemical Cycles 28, no. 9 (2014): 950-961.
Baleares	N	Y - calcic cambisol	88.5902	10.6308					4	5	3	Serrano, Oscar, Paul S. Lavery, Mohammad Rozaimi, and Miguel Ángel Mateo. "Influence of water depth on the carbon sequestration capacity of seagrasses." Global Biogeochemical Cycles 28, no. 9 (2014): 950-961.
Baleares	N	Y - calcic cambisol	80.28	9.63					4	5	4	Mazarrasa, Inés, Núria Marbà, Jordi Garcia‐Orellana, Pere Masqué, Ariane Arias‐Ortiz, and Carlos M. Duarte. "Dynamics of carbon sources supporting burial in seagrass sediments under increasing anthropogenic pressure." Limnology and Oceanography 62, no. 4 (2017): 1451-1465.
Baleares	N	Y - calcic cambisol	49.36	5.92					4	5	4	Mazarrasa, Inés, Núria Marbà, Jordi Garcia‐Orellana, Pere Masqué, Ariane Arias‐Ortiz, and Carlos M. Duarte. "Dynamics of carbon sources supporting burial in seagrass sediments under increasing anthropogenic pressure." Limnology and Oceanography 62, no. 4 (2017): 1451-1465.
Baleares	N	Y - calcic cambisol	80.1	9.61					4	5	4	Mazarrasa, Inés, Núria Marbà, Jordi Garcia‐Orellana, Pere Masqué, Ariane Arias‐Ortiz, and Carlos M. Duarte. "Dynamics of carbon sources supporting burial in seagrass sediments under increasing anthropogenic pressure." Limnology and Oceanography 62, no. 4 (2017): 1451-1465.
Baleares	N	Y - calcic cambisol	89.25	10.71					4	5	4	Mazarrasa, Inés, Núria Marbà, Jordi Garcia‐Orellana, Pere Masqué, Ariane Arias‐Ortiz, and Carlos M. Duarte. "Dynamics of carbon sources supporting burial in seagrass sediments under increasing anthropogenic pressure." Limnology and Oceanography 62, no. 4 (2017): 1451-1465.
Baleares	N	Y - calcic cambisol	88.87	10.66					4	5	4	Mazarrasa, Inés, Núria Marbà, Jordi Garcia‐Orellana, Pere Masqué, Ariane Arias‐Ortiz, and Carlos M. Duarte. "Dynamics of carbon sources supporting burial in seagrass sediments under increasing anthropogenic pressure." Limnology and Oceanography 62, no. 4 (2017): 1451-1465.
Baleares	N	Y - calcic cambisol	89.88	10.78					4	5	4	Mazarrasa, Inés, Núria Marbà, Jordi Garcia‐Orellana, Pere Masqué, Ariane Arias‐Ortiz, and Carlos M. Duarte. "Dynamics of carbon sources supporting burial in seagrass sediments under increasing anthropogenic pressure." Limnology and Oceanography 62, no. 4 (2017): 1451-1465.
Baleares	N	Y - calcic cambisol	77.13	9.25					4	5	4	Mazarrasa, Inés, Núria Marbà, Jordi Garcia‐Orellana, Pere Masqué, Ariane Arias‐Ortiz, and Carlos M. Duarte. "Dynamics of carbon sources supporting burial in seagrass sediments under increasing anthropogenic pressure." Limnology and Oceanography 62, no. 4 (2017): 1451-1465.
Baleares	N	Y - calcic cambisol	90.3	10.83					4	5	4	Mazarrasa, Inés, Núria Marbà, Jordi Garcia‐Orellana, Pere Masqué, Ariane Arias‐Ortiz, and Carlos M. Duarte. "Dynamics of carbon sources supporting burial in seagrass sediments under increasing anthropogenic pressure." Limnology and Oceanography 62, no. 4 (2017): 1451-1465.
Baleares	N	Y - calcic cambisol	83.16	9.98					4	5	5	Mateo, M. A., Romero, J., Pérez, M., Littler, M. M. & Littler, D. S. Dynamics of Millenary Organic Deposits Resulting from the Growth of the Mediterranean Seagrass Posidonia oceanica. Estuarine, Coast. Shelf Sci. 44, 103–110 (1997).
Baleares	N	Y - calcic cambisol	90.46	10.85					4	5	5	Mateo, M. A., Romero, J., Pérez, M., Littler, M. M. & Littler, D. S. Dynamics of Millenary Organic Deposits Resulting from the Growth of the Mediterranean Seagrass Posidonia oceanica. Estuarine, Coast. Shelf Sci. 44, 103–110 (1997).
Baleares	N	Y - calcic cambisol	91.85	11.02					4	5	5	Mateo, M. A., Romero, J., Pérez, M., Littler, M. M. & Littler, D. S. Dynamics of Millenary Organic Deposits Resulting from the Growth of the Mediterranean Seagrass Posidonia oceanica. Estuarine, Coast. Shelf Sci. 44, 103–110 (1997).
Baleares	N	Y - calcic cambisol	86.13	10.33					4	5	5	Mateo, M. A., Romero, J., Pérez, M., Littler, M. M. & Littler, D. S. Dynamics of Millenary Organic Deposits Resulting from the Growth of the Mediterranean Seagrass Posidonia oceanica. Estuarine, Coast. Shelf Sci. 44, 103–110 (1997).
Cairns, Queensland	N	N ferrasol / cambic ferrosol	1.44	0.1728	12.9954	7.17083	13	1.98883	33	6	6	Mellors, J., Marsh, H., Carruthers, T. J.B., and Waycott, M. (2002) Testing the sediment-trapping paradigm of seagrass: do seagrasses influence nutrient status and sediment structure in tropical intertidal environments? Bulletin of Marine Science, 71 (3). pp. 1215-1226.
Cairns, Queensland	N	N ferrasol / cambic ferrosol	7.5	0.9					33	6	7	Serrano, O. & Mateo, M. A. Pers. Comm
Cairns, Queensland	N	N ferrasol / cambic ferrosol	8.33333	1					33	6	7	Serrano, O. & Mateo, M. A. Pers. Comm
Cairns, Queensland	N	N ferrasol / cambic ferrosol	4.16667	0.5					33	6	7	Serrano, O. & Mateo, M. A. Pers. Comm
Cairns, Queensland	N	N ferrasol / cambic ferrosol	15	1.8					33	6	7	Serrano, O. & Mateo, M. A. Pers. Comm
Cairns, Queensland	N	N ferrasol / cambic ferrosol	15	1.8					33	6	7	Serrano, O. & Mateo, M. A. Pers. Comm
Cairns, Queensland	N	N ferrasol / cambic ferrosol	14.1667	1.7					33	6	7	Serrano, O. & Mateo, M. A. Pers. Comm
Cairns, Queensland	N	N ferrasol / cambic ferrosol	20	2.4					33	6	7	Serrano, O. & Mateo, M. A. Pers. Comm
Cairns, Queensland	N	N ferrasol / cambic ferrosol	27.5	3.3					33	6	7	Serrano, O. & Mateo, M. A. Pers. Comm
Cairns, Queensland	N	N ferrasol / cambic ferrosol	20.8333	2.5					33	6	7	Serrano, O. & Mateo, M. A. Pers. Comm
Cairns, Queensland	N	N ferrasol / cambic ferrosol	10.8333	1.3					33	6	7	Serrano, O. & Mateo, M. A. Pers. Comm
Cairns, Queensland	N	N ferrasol / cambic ferrosol	9.16667	1.1					33	6	7	Serrano, O. & Mateo, M. A. Pers. Comm
Cairns, Queensland	N	N ferrasol / cambic ferrosol	15	1.8					33	6	7	Serrano, O. & Mateo, M. A. Pers. Comm
Cyprus	N	Y	41.5	4.98	41.5		1		4	7	8	Holmer, Marianne, and Morten S. Frederiksen. "Stimulation of sulfate reduction rates in Mediterranean fish farm sediments inhabited by the seagrass Posidonia oceanica." Biogeochemistry 85.2 (2007): 169-184.
Aarhus Bay	N	N - luvisol orthic	5.19169	0.623003	3.84149	2.16916	5	0.970078	2	8	9	Dorte Krause-Jensen, Pers. Comm
Aarhus Bay	N	N - luvisol orthic	2.39518	0.287422					2	8	9	Dorte Krause-Jensen, Pers. Comm
Aarhus Bay	N	N - luvisol orthic	6.97375	0.83685					2	8	9	Dorte Krause-Jensen, Pers. Comm
Aarhus Bay	N	N various soils	1.83049	0.219659					2	8	9	Dorte Krause-Jensen, Pers. Comm
Aarhus Bay	N	N various soils	2.81631	0.337957					2	8	9	Dorte Krause-Jensen, Pers. Comm
Isthmus of Corinth	N	Y	93.3	11.196	87	7.16868	3	4.13884	4	9	10	Holmer, Marianne, and Morten S. Frederiksen. "Stimulation of sulfate reduction rates in Mediterranean fish farm sediments inhabited by the seagrass Posidonia oceanica." Biogeochemistry 85.2 (2007): 169-184.
Isthmus of Corinth	N	Y	88.5	10.62					4	9	10	Holmer, Marianne, and Morten S. Frederiksen. "Stimulation of sulfate reduction rates in Mediterranean fish farm sediments inhabited by the seagrass Posidonia oceanica." Biogeochemistry 85.2 (2007): 169-184.
Isthmus of Corinth	N	Y	79.2	9.504					4	9	10	Holmer, Marianne, and Morten S. Frederiksen. "Stimulation of sulfate reduction rates in Mediterranean fish farm sediments inhabited by the seagrass Posidonia oceanica." Biogeochemistry 85.2 (2007): 169-184.
Kobbefjord	N	N	1.42866	0.171439	2.20582	1.27173	8	0.449624	2	10	11	Marbà, Núria, Dorte Krause-Jensen, Pere Masqué, and Carlos M. Duarte. "Expanding Greenland seagrass meadows contribute new sediment carbon sinks." Scientific Reports 8, no. 1 (2018): 14024.
Kobbefjord	N	N	1.58415	0.190098					2	10	11	Marbà, Núria, Dorte Krause-Jensen, Pere Masqué, and Carlos M. Duarte. "Expanding Greenland seagrass meadows contribute new sediment carbon sinks." Scientific Reports 8, no. 1 (2018): 14024.
Kobbefjord	N	N	1.765	0.2118					2	10	11	Marbà, Núria, Dorte Krause-Jensen, Pere Masqué, and Carlos M. Duarte. "Expanding Greenland seagrass meadows contribute new sediment carbon sinks." Scientific Reports 8, no. 1 (2018): 14024.
Kobbefjord	N	N	1.73941	0.208729					2	10	11	Marbà, Núria, Dorte Krause-Jensen, Pere Masqué, and Carlos M. Duarte. "Expanding Greenland seagrass meadows contribute new sediment carbon sinks." Scientific Reports 8, no. 1 (2018): 14024.
Kobbefjord	N	N	0.788398	0.0946077					2	10	11	Marbà, Núria, Dorte Krause-Jensen, Pere Masqué, and Carlos M. Duarte. "Expanding Greenland seagrass meadows contribute new sediment carbon sinks." Scientific Reports 8, no. 1 (2018): 14024.
Kobbefjord	N	N	2.0067	0.240804					2	10	11	Marbà, Núria, Dorte Krause-Jensen, Pere Masqué, and Carlos M. Duarte. "Expanding Greenland seagrass meadows contribute new sediment carbon sinks." Scientific Reports 8, no. 1 (2018): 14024.
Kobbefjord	N	N	4.46425	0.53571					2	10	11	Marbà, Núria, Dorte Krause-Jensen, Pere Masqué, and Carlos M. Duarte. "Expanding Greenland seagrass meadows contribute new sediment carbon sinks." Scientific Reports 8, no. 1 (2018): 14024.
Kobbefjord	N	N	3.87	0.46					2	10	11	Marbà, Núria, Dorte Krause-Jensen, Pere Masqué, and Carlos M. Duarte. "Expanding Greenland seagrass meadows contribute new sediment carbon sinks." Scientific Reports 8, no. 1 (2018): 14024.
Hinchinbrook Island, Queensland	N	N - nidosol distric	0.4	0.048	1.49583	1.10252	12	0.318271	33	11	12	Fisher, R. and Sheaves M. J. “Community structure and spatial variability of marine nematodes in tropical Australian pioneer seagrass meadows.” Hydrobiologia 495 (2004): 143-158.
Hinchinbrook Island, Queensland	N	N - nidosol distric	0.3	0.036					33	11	12	Fisher, R. and Sheaves M. J. “Community structure and spatial variability of marine nematodes in tropical Australian pioneer seagrass meadows.” Hydrobiologia 495 (2004): 143-158.
Hinchinbrook Island, Queensland	N	N - nidosol distric	0.27	0.0324					33	11	12	Fisher, R. and Sheaves M. J. “Community structure and spatial variability of marine nematodes in tropical Australian pioneer seagrass meadows.” Hydrobiologia 495 (2004): 143-158.
Hinchinbrook Island, Queensland	N	N - nidosol distric	0.74	0.0888					33	11	12	Fisher, R. and Sheaves M. J. “Community structure and spatial variability of marine nematodes in tropical Australian pioneer seagrass meadows.” Hydrobiologia 495 (2004): 143-158.
Hinchinbrook Island, Queensland	N	N - nidosol distric	0.68	0.0816					33	11	12	Fisher, R. and Sheaves M. J. “Community structure and spatial variability of marine nematodes in tropical Australian pioneer seagrass meadows.” Hydrobiologia 495 (2004): 143-158.
Hinchinbrook Island, Queensland	N	N - nidosol distric	0.38	0.0456					33	11	12	Fisher, R. and Sheaves M. J. “Community structure and spatial variability of marine nematodes in tropical Australian pioneer seagrass meadows.” Hydrobiologia 495 (2004): 143-158.
Hinchinbrook Island, Queensland	N	N - nidosol distric	2.59	0.3108					33	11	12	Fisher, R. and Sheaves M. J. “Community structure and spatial variability of marine nematodes in tropical Australian pioneer seagrass meadows.” Hydrobiologia 495 (2004): 143-158.
Hinchinbrook Island, Queensland	N	N - nidosol distric	2.15	0.258					33	11	12	Fisher, R. and Sheaves M. J. “Community structure and spatial variability of marine nematodes in tropical Australian pioneer seagrass meadows.” Hydrobiologia 495 (2004): 143-158.
Hinchinbrook Island, Queensland	N	N - nidosol distric	2.26	0.2712					33	11	12	Fisher, R. and Sheaves M. J. “Community structure and spatial variability of marine nematodes in tropical Australian pioneer seagrass meadows.” Hydrobiologia 495 (2004): 143-158.
Hinchinbrook Island, Queensland	N	N - nidosol distric	2.71	0.3252					33	11	12	Fisher, R. and Sheaves M. J. “Community structure and spatial variability of marine nematodes in tropical Australian pioneer seagrass meadows.” Hydrobiologia 495 (2004): 143-158.
Hinchinbrook Island, Queensland	N	N - nidosol distric	2.76	0.3312					33	11	12	Fisher, R. and Sheaves M. J. “Community structure and spatial variability of marine nematodes in tropical Australian pioneer seagrass meadows.” Hydrobiologia 495 (2004): 143-158.
Hinchinbrook Island, Queensland	N	N - nidosol distric	2.71	0.3252					33	11	12	Fisher, R. and Sheaves M. J. “Community structure and spatial variability of marine nematodes in tropical Australian pioneer seagrass meadows.” Hydrobiologia 495 (2004): 143-158.
Nang Bay, Ambon	Y	Y rendzinas	0.4	0.048	0.316667	0.0763763	3	0.0440959	30	12	13	De Iongh, H. Hi, B. J. Wenno, and E. Meelis. "Seagrass distribution and seasonal biomass changes in relation to dugong grazing in the Moluccas, East Indonesia." Aquatic Botany 50, no. 1 (1995): 1-19.
Nang Bay, Ambon	Y	Y rendzinas	0.3	0.036					30	12	13	De Iongh, H. Hi, B. J. Wenno, and E. Meelis. "Seagrass distribution and seasonal biomass changes in relation to dugong grazing in the Moluccas, East Indonesia." Aquatic Botany 50, no. 1 (1995): 1-19.
Nang Bay, Ambon	Y	Y rendzinas	0.25	0.03					30	12	13	De Iongh, H. Hi, B. J. Wenno, and E. Meelis. "Seagrass distribution and seasonal biomass changes in relation to dugong grazing in the Moluccas, East Indonesia." Aquatic Botany 50, no. 1 (1995): 1-19.
South Sulawesi	Y	N- fluvisol	98	11.76	68.7167	46.1628	6	18.8459	30	13	14	Erftemeijer, P. L. (1994). Differences in nutrient concentrations and resources between seagrass communities on carbonate and terrigenous sediments in South Sulawesi, Indonesia. Bulletin of Marine Science, 54(2), 403-419., 1994
South Sulawesi	Y	N- fluvisol	99	11.88					30	13	14	Erftemeijer, P. L. (1994). Differences in nutrient concentrations and resources between seagrass communities on carbonate and terrigenous sediments in South Sulawesi, Indonesia. Bulletin of Marine Science, 54(2), 403-419., 1995
South Sulawesi	Y	N- fluvisol	100	12					30	13	14	Erftemeijer, P. L. (1994). Differences in nutrient concentrations and resources between seagrass communities on carbonate and terrigenous sediments in South Sulawesi, Indonesia. Bulletin of Marine Science, 54(2), 403-419., 1996
South Sulawesi	Y	N- fluvisol	97	11.64					30	13	14	Erftemeijer, P. L. (1994). Differences in nutrient concentrations and resources between seagrass communities on carbonate and terrigenous sediments in South Sulawesi, Indonesia. Bulletin of Marine Science, 54(2), 403-419., 1997
South Sulawesi	Y	N- fluvisol	10.8	1.296					30	13	14	Erftemeijer, P. L. (1994). Differences in nutrient concentrations and resources between seagrass communities on carbonate and terrigenous sediments in South Sulawesi, Indonesia. Bulletin of Marine Science, 54(2), 403-419., 1998
South Sulawesi	Y	N- fluvisol	7.5	0.9					30	13	14	Erftemeijer, P. L. (1994). Differences in nutrient concentrations and resources between seagrass communities on carbonate and terrigenous sediments in South Sulawesi, Indonesia. Bulletin of Marine Science, 54(2), 403-419., 1999
Petta di Po - Venice	N	N	40.8333	4.9	40.8333		1		4	14	15	Sfriso and Marcomini 1999
Ischia Island	N	N	4.12	0.49	4.12		1		4	15	16	Mateo, M. Á., Romero, J., Pérez, M., Littler, M. M. & Littler, D. S. Dynamics of Millenary Organic Deposits Resulting from the Growth of the Mediterranean Seagrass Posidonia oceanica. Estuarine, Coast. Shelf Sci. 44, 103–110 (1997)
Hokkaido, Furen Lagoon	N	N- andosol	0.65	0.078	0.65	0	3	0	4	16	17	Tokoro, T. et al. Net uptake of atmospheric CO2 by coastal submerged aquatic vegetation. Glob. Chang. Biol. 20, 1873–1884 (2014).
Hokkaido, Furen Lagoon	N	N- andosol	0.65	0.078					4	16	17	Tokoro, T. et al. Net uptake of atmospheric CO2 by coastal submerged aquatic vegetation. Glob. Chang. Biol. 20, 1873–1884 (2014).
Hokkaido, Furen Lagoon	N	N- andosol	0.65	0.078					4	16	17	Tokoro, T. et al. Net uptake of atmospheric CO2 by coastal submerged aquatic vegetation. Glob. Chang. Biol. 20, 1873–1884 (2014).
Okinawa, Fukido Estuary	Y	Y - lithosol ; calcic cambisol	86.1879	10.343	89.7592	2.45097	5	1.09611	28	17	18	Tokoro, T. et al. Net uptake of atmospheric CO2 by coastal submerged aquatic vegetation. Glob. Chang. Biol. 20, 1873–1884 (2014).
Okinawa, Fukido Estuary	Y	Y - lithosol ; calcic cambisol	88.9907	10.6794					28	17	18	Tokoro, T. et al. Net uptake of atmospheric CO2 by coastal submerged aquatic vegetation. Glob. Chang. Biol. 20, 1873–1884 (2014).
Okinawa, Fukido Estuary	Y	Y - lithosol ; calcic cambisol	91.9375	11.033					28	17	18	Tokoro, T. et al. Net uptake of atmospheric CO2 by coastal submerged aquatic vegetation. Glob. Chang. Biol. 20, 1873–1884 (2014).
Okinawa, Fukido Estuary	Y	Y - lithosol ; calcic cambisol	92.1823	11.0624					28	17	18	Tokoro, T. et al. Net uptake of atmospheric CO2 by coastal submerged aquatic vegetation. Glob. Chang. Biol. 20, 1873–1884 (2014).
Okinawa, Fukido Estuary	Y	Y - lithosol ; calcic cambisol	89.4977	10.7402					28	17	18	Tokoro, T. et al. Net uptake of atmospheric CO2 by coastal submerged aquatic vegetation. Glob. Chang. Biol. 20, 1873–1884 (2014).
Gulf of Aqaba	Y	N	4.44444	0.533333	14.6032	20.6837	9	6.89457	18	18	19	Al-Rousan, S. A., Rasheed, M. Y., Khalaf, M. A., & Badran, M. I. (2005). Ecological and geochemical characteristics of bottom habitats at the northern Jordanian coast of the Gulf of Aqaba. Chemistry and Ecology, 21(4), 227-239.
Gulf of Aqaba	Y	N	7.61905	0.914286					18	18	19	Al-Rousan, S. A., Rasheed, M. Y., Khalaf, M. A., & Badran, M. I. (2005). Ecological and geochemical characteristics of bottom habitats at the northern Jordanian coast of the Gulf of Aqaba. Chemistry and Ecology, 21(4), 227-239.
Gulf of Aqaba	Y	N	10.1587	1.21905					18	18	19	Al-Rousan, S. A., Rasheed, M. Y., Khalaf, M. A., & Badran, M. I. (2005). Ecological and geochemical characteristics of bottom habitats at the northern Jordanian coast of the Gulf of Aqaba. Chemistry and Ecology, 21(4), 227-239.
Gulf of Aqaba	Y	N	2.53968	0.304762					18	18	19	Al-Rousan, S. A., Rasheed, M. Y., Khalaf, M. A., & Badran, M. I. (2005). Ecological and geochemical characteristics of bottom habitats at the northern Jordanian coast of the Gulf of Aqaba. Chemistry and Ecology, 21(4), 227-239.
Gulf of Aqaba	Y	N	8.25397	0.990476					18	18	19	Al-Rousan, S. A., Rasheed, M. Y., Khalaf, M. A., & Badran, M. I. (2005). Ecological and geochemical characteristics of bottom habitats at the northern Jordanian coast of the Gulf of Aqaba. Chemistry and Ecology, 21(4), 227-239.
Gulf of Aqaba	Y	N	4.44444	0.533333					18	18	19	Al-Rousan, S. A., Rasheed, M. Y., Khalaf, M. A., & Badran, M. I. (2005). Ecological and geochemical characteristics of bottom habitats at the northern Jordanian coast of the Gulf of Aqaba. Chemistry and Ecology, 21(4), 227-239.
Gulf of Aqaba	Y	N	3.80952	0.457143					18	18	19	Al-Rousan, S. A., Rasheed, M. Y., Khalaf, M. A., & Badran, M. I. (2005). Ecological and geochemical characteristics of bottom habitats at the northern Jordanian coast of the Gulf of Aqaba. Chemistry and Ecology, 21(4), 227-239.
Gulf of Aqaba	Y	N	67.3016	8.07619					18	18	19	Al-Rousan, S. A., Rasheed, M. Y., Khalaf, M. A., & Badran, M. I. (2005). Ecological and geochemical characteristics of bottom habitats at the northern Jordanian coast of the Gulf of Aqaba. Chemistry and Ecology, 21(4), 227-239.
Gulf of Aqaba	Y	N	22.8571	2.74286					18	18	19	Al-Rousan, S. A., Rasheed, M. Y., Khalaf, M. A., & Badran, M. I. (2005). Ecological and geochemical characteristics of bottom habitats at the northern Jordanian coast of the Gulf of Aqaba. Chemistry and Ecology, 21(4), 227-239.
Gazi Bay	Y	N - no calcic soil in the area	38.77	4.6524	56.1671	21.955	7	8.2982	20	19	20	Hemminga, M. A., Slim, F., Kazungu, J., Ganssen, G. M., Nieuwenhuize, J., & Kruyt, N. M. (1994). Carbon outwelling from a mangrove forest with adjacent seagrass beds and coral reefs (Gazi Bay, Kenya). Marine Ecology Progress Series, 106.
Gazi Bay	Y	N - no calcic soil in the area	43.3	5.196					20	19	20	Hemminga, M. A., Slim, F., Kazungu, J., Ganssen, G. M., Nieuwenhuize, J., & Kruyt, N. M. (1994). Carbon outwelling from a mangrove forest with adjacent seagrass beds and coral reefs (Gazi Bay, Kenya). Marine Ecology Progress Series, 106.
Gazi Bay	Y	N - no calcic soil in the area	27.65	3.318					20	19	20	Hemminga, M. A., Slim, F., Kazungu, J., Ganssen, G. M., Nieuwenhuize, J., & Kruyt, N. M. (1994). Carbon outwelling from a mangrove forest with adjacent seagrass beds and coral reefs (Gazi Bay, Kenya). Marine Ecology Progress Series, 106.
Gazi Bay	Y	N - no calcic soil in the area	80.3	9.636					20	19	20	Hemminga, M. A., Slim, F., Kazungu, J., Ganssen, G. M., Nieuwenhuize, J., & Kruyt, N. M. (1994). Carbon outwelling from a mangrove forest with adjacent seagrass beds and coral reefs (Gazi Bay, Kenya). Marine Ecology Progress Series, 106.
Gazi Bay	Y	N - no calcic soil in the area	88.03	10.5636					20	19	20	Hemminga, M. A., Slim, F., Kazungu, J., Ganssen, G. M., Nieuwenhuize, J., & Kruyt, N. M. (1994). Carbon outwelling from a mangrove forest with adjacent seagrass beds and coral reefs (Gazi Bay, Kenya). Marine Ecology Progress Series, 106.
Gazi Bay	Y	N - no calcic soil in the area	55.42	6.6504					20	19	20	Hemminga, M. A., Slim, F., Kazungu, J., Ganssen, G. M., Nieuwenhuize, J., & Kruyt, N. M. (1994). Carbon outwelling from a mangrove forest with adjacent seagrass beds and coral reefs (Gazi Bay, Kenya). Marine Ecology Progress Series, 106.
Gazi Bay	Y	N - no calcic soil in the area	59.7	7.164					20	19	20	Hemminga, M. A., Slim, F., Kazungu, J., Ganssen, G. M., Nieuwenhuize, J., & Kruyt, N. M. (1994). Carbon outwelling from a mangrove forest with adjacent seagrass beds and coral reefs (Gazi Bay, Kenya). Marine Ecology Progress Series, 106.
Pulau Tinggi	Y	N - acrisol ferric	78.7467	9.4496	75.4855	14.8076	22	3.15699	26	20	21	Fourqurean Pers. Comm
Pulau Tinggi	Y	N - acrisol ferric	82.16	9.8592					26	20	21	Fourqurean Pers. Comm
Pulau Tinggi	Y	N - acrisol ferric	81.2858	9.7543					26	20	21	Fourqurean Pers. Comm
Pulau Tinggi	Y	N - acrisol ferric	78.2867	9.3944					26	20	21	Fourqurean Pers. Comm
Pulau Tinggi	Y	N - acrisol ferric	65.745	7.8894					26	20	21	Fourqurean Pers. Comm
Pulau Tinggi	Y	N - acrisol ferric	58.1358	6.9763					26	20	21	Fourqurean Pers. Comm
Pulau Tinggi	Y	N - acrisol ferric	77.4467	9.2936					26	20	21	Fourqurean Pers. Comm
Pulau Tinggi	Y	N - acrisol ferric	87.3167	10.478					26	20	21	Fourqurean Pers. Comm
Pulau Tinggi	Y	N - acrisol ferric	85.0483	10.2058					26	20	21	Fourqurean Pers. Comm
Pulau Tinggi	Y	N - acrisol ferric	88.0633	10.5676					26	20	21	Fourqurean Pers. Comm
Pulau Tinggi	Y	N - acrisol ferric	85.8942	10.3073					26	20	21	Fourqurean Pers. Comm
Pulau Tinggi	Y	N - acrisol ferric	73.6333	8.836					26	20	21	Fourqurean Pers. Comm
Pulau Tinggi	Y	N - acrisol ferric	60.2717	7.2326					26	20	21	Fourqurean Pers. Comm
Pulau Tinggi	Y	N - acrisol ferric	87.9467	10.5536					26	20	21	Fourqurean Pers. Comm
Pulau Tinggi	Y	N - acrisol ferric	81.425	9.771					26	20	21	Fourqurean Pers. Comm
Pulau Tinggi	Y	N - acrisol ferric	91.6733	11.0008					26	20	21	Fourqurean Pers. Comm
Pulau Tinggi	Y	N - acrisol ferric	83.8375	10.0605					26	20	21	Fourqurean Pers. Comm
Pulau Tinggi	Y	N - acrisol ferric	87.3717	10.4846					26	20	21	Fourqurean Pers. Comm
Pulau Tinggi	Y	N - acrisol ferric	34.7033	4.1644					26	20	21	Fourqurean Pers. Comm
Pulau Tinggi	Y	N - acrisol ferric	79.3817	9.5258					26	20	21	Fourqurean Pers. Comm
Pulau Tinggi	Y	N - acrisol ferric	44.1983	5.3038					26	20	21	Fourqurean Pers. Comm
Pulau Tinggi	Y	N - acrisol ferric	68.1092	8.1731					26	20	21	Fourqurean Pers. Comm
Saline Bay malta	N	Y - calcisol area	82.7278	9.92734	57.67	16.8745	4	8.43727	4	21	22	Mateo, M. A. Pers. Comm
Saline Bay malta	N	Y - calcisol area	52.6573	6.31888					4	21	22	Mateo, M. A. Pers. Comm
Saline Bay malta	N	Y - calcisol area	48.0481	5.76577					4	21	22	Mateo, M. A. Pers. Comm
Saline Bay malta	N	Y - calcisol area	47.2466	5.66959					4	21	22	Mateo, M. A. Pers. Comm
Oued Tahaddart	N	Y Calcic Kastanosem	26.6667	3.2	22.2767	4.70506	9	1.56835	3	22	23	Serrano, O. & Mateo, M. A. Pers. Comm
Oued Tahaddart	N	Y Calcic Kastanosem	21.5686	2.58824					3	22	23	Serrano, O. & Mateo, M. A. Pers. Comm
Oued Tahaddart	N	Y Calcic Kastanosem	27.1569	3.25882					3	22	23	Serrano, O. & Mateo, M. A. Pers. Comm
Oued Tahaddart	N	Y Calcic Kastanosem	25.6863	3.08235					3	22	23	Serrano, O. & Mateo, M. A. Pers. Comm
Oued Tahaddart	N	Y Calcic Kastanosem	24.5098	2.94118					3	22	23	Serrano, O. & Mateo, M. A. Pers. Comm
Oued Tahaddart	N	Y Calcic Kastanosem	25.4902	3.05882					3	22	23	Serrano, O. & Mateo, M. A. Pers. Comm
Oued Tahaddart	N	Y Calcic Kastanosem	18.3333	2.2					3	22	23	Serrano, O. & Mateo, M. A. Pers. Comm
Oued Tahaddart	N	Y Calcic Kastanosem	15.8824	1.90588					3	22	23	Serrano, O. & Mateo, M. A. Pers. Comm
Oued Tahaddart	N	Y Calcic Kastanosem	15.1961	1.82353					3	22	23	Serrano, O. & Mateo, M. A. Pers. Comm
Chelem Lagoon, Yucatan	Y	Y	90	10.8	90	0	2	0	12	23	24	Gonneea, M. E., Paytan, A. & Herrera-Silveira, J. A. Tracing organic matter sources and carbon burial in mangrove sediments over the past 160 years. Estuar. Coast. Shelf Sci. 61, 211–227 (2004).
Chelem Lagoon, Yucatan	Y	Y	90	10.8					12	23	24	Gonneea, M. E., Paytan, A. & Herrera-Silveira, J. A. Tracing organic matter sources and carbon burial in mangrove sediments over the past 160 years. Estuar. Coast. Shelf Sci. 61, 211–227 (2004).
Laguna de Terminos, Yucatan	Y	N	90	10.8	90		1		12	24	24	Gonneea, M. E., Paytan, A. & Herrera-Silveira, J. A. Tracing organic matter sources and carbon burial in mangrove sediments over the past 160 years. Estuar. Coast. Shelf Sci. 61, 211–227 (2004).
Inhaca Island	N	N - brunic arenosol	11.8	1.416	12.5667	1.31859	6	0.53831	20	25		Perry, C. T., & Beavington-Penney, S. J. (2005). Epiphytic calcium carbonate production and facies development within sub-tropical seagrass beds, Inhaca Island, Mozambique. Sedimentary Geology, 174(3-4), 161-176.
Inhaca Island	N	N - brunic arenosol	13.5	1.62					20	25	25	Perry, C. T., & Beavington-Penney, S. J. (2005). Epiphytic calcium carbonate production and facies development within sub-tropical seagrass beds, Inhaca Island, Mozambique. Sedimentary Geology, 174(3-4), 161-176.
Inhaca Island	N	N - brunic arenosol	14.1	1.692					20	25	25	Perry, C. T., & Beavington-Penney, S. J. (2005). Epiphytic calcium carbonate production and facies development within sub-tropical seagrass beds, Inhaca Island, Mozambique. Sedimentary Geology, 174(3-4), 161-176.
Inhaca Island	N	N - brunic arenosol	12	1.44					20	25	25	Perry, C. T., & Beavington-Penney, S. J. (2005). Epiphytic calcium carbonate production and facies development within sub-tropical seagrass beds, Inhaca Island, Mozambique. Sedimentary Geology, 174(3-4), 161-176.
Inhaca Island	N	N - brunic arenosol	10.6	1.272					20	25	25	Perry, C. T., & Beavington-Penney, S. J. (2005). Epiphytic calcium carbonate production and facies development within sub-tropical seagrass beds, Inhaca Island, Mozambique. Sedimentary Geology, 174(3-4), 161-176.
Inhaca Island	N	N - brunic arenosol	13.4	1.608					20	25	25	Perry, C. T., & Beavington-Penney, S. J. (2005). Epiphytic calcium carbonate production and facies development within sub-tropical seagrass beds, Inhaca Island, Mozambique. Sedimentary Geology, 174(3-4), 161-176.
Lugger Bay, Queensland	Y	N cambisol ferralic	1.94	0.2328	1.94		1		33	26	26	Mellors, J., Marsh, H., Carruthers, T. J.B., and Waycott, M. (2002) Testing the sediment-trapping paradigm of seagrass: do seagrasses influence nutrient status and sediment structure in tropical intertidal environments? Bulletin of Marine Science, 71 (3). pp. 1215-1226.
Meunga Creek, Queensland	N	N nidosol distric	1.85	0.222	1.85		1		33	27	26	Mellors, J., Marsh, H., Carruthers, T. J.B., and Waycott, M. (2002) Testing the sediment-trapping paradigm of seagrass: do seagrasses influence nutrient status and sediment structure in tropical intertidal environments? Bulletin of Marine Science, 71 (3). pp. 1215-1226.
Horseshoe Bay, Queesland	N	N not on map	14.39	1.7268	14.395	0.00707107	2	0.005	33	28	26	Mellors, J., Marsh, H., Carruthers, T. J.B., and Waycott, M. (2002) Testing the sediment-trapping paradigm of seagrass: do seagrasses influence nutrient status and sediment structure in tropical intertidal environments? Bulletin of Marine Science, 71 (3). pp. 1215-1226.
Horseshoe Bay, Queesland	N	N not on map	14.4	1.728					33	28	26	Mellors, J., Marsh, H., Carruthers, T. J.B., and Waycott, M. (2002) Testing the sediment-trapping paradigm of seagrass: do seagrasses influence nutrient status and sediment structure in tropical intertidal environments? Bulletin of Marine Science, 71 (3). pp. 1215-1226.
Geoffrey Bay, Queensland	Y	N not on map	75.97	9.1164	44.315	44.7669	2	31.655	33	29	26	Mellors, J., Marsh, H., Carruthers, T. J.B., and Waycott, M. (2002) Testing the sediment-trapping paradigm of seagrass: do seagrasses influence nutrient status and sediment structure in tropical intertidal environments? Bulletin of Marine Science, 71 (3). pp. 1215-1226.
Geoffrey Bay, Queensland	Y	N not on map	12.66	1.5192					33	29	26	Mellors, J., Marsh, H., Carruthers, T. J.B., and Waycott, M. (2002) Testing the sediment-trapping paradigm of seagrass: do seagrasses influence nutrient status and sediment structure in tropical intertidal environments? Bulletin of Marine Science, 71 (3). pp. 1215-1226.
Port Dennison, Queensland	Y	Y luvisol caclcic around	4.45	0.534	4.45		1		33	30	26	Mellors, J., Marsh, H., Carruthers, T. J.B., and Waycott, M. (2002) Testing the sediment-trapping paradigm of seagrass: do seagrasses influence nutrient status and sediment structure in tropical intertidal environments? Bulletin of Marine Science, 71 (3). pp. 1215-1226.
Jurien Bay, Western Australia	N	Y Tamala limestone	84.6491	10.1579	84.6491		1		58	31	27	Serrano, O., Lavery, P. S., Duarte, C. M., Kendrick, G. A., Calafat, A., York, P. H., Steven, A., and Macreadie, P. I.: Can mud (silt and clay) concentration be used to predict soil organic carbon content within seagrass ecosystems?, Biogeosciences, 13, 4915-4926, https://doi.org/10.5194/bg-13-4915-2016, 2016.
Bahia Almirante	Y	N histosol dystric	74.4	8.928	65.1333	33.088	3	19.1033	12	32	28	Carruthers, T. J. B., B. I. Van Tussenbroek, and W. C. Dennison. "Influence of submarine springs and wastewater on nutrient dynamics of Caribbean seagrass meadows." Estuarine, Coastal and Shelf Science 64.2-3 (2005): 191-199.
Bahia Almirante	Y	N histosol dystric	28.4	3.408					12	32	28	Carruthers, T. J. B., B. I. Van Tussenbroek, and W. C. Dennison. "Influence of submarine springs and wastewater on nutrient dynamics of Caribbean seagrass meadows." Estuarine, Coastal and Shelf Science 64.2-3 (2005): 191-199.
Bahia Almirante	Y	N histosol dystric	92.6	11.112					12	32	28	Carruthers, T. J. B., B. I. Van Tussenbroek, and W. C. Dennison. "Influence of submarine springs and wastewater on nutrient dynamics of Caribbean seagrass meadows." Estuarine, Coastal and Shelf Science 64.2-3 (2005): 191-199.
Garden Island, Western Australia	N	Y Tamala limestone	89.2191	10.7063	90.7181	1.23051	5	0.550301	57	33	29	Serrano, O. et al. Key biogeochemical factors affecting soil carbon storage in Posidonia meadows. Biogeosciences 13, 4581–4594 (2016).
Garden Island, Western Australia	N	Y Tamala limestone	91.0673	10.9281					57	33	29	Serrano, O. et al. Key biogeochemical factors affecting soil carbon storage in Posidonia meadows. Biogeosciences 13, 4581–4594 (2016).
Garden Island, Western Australia	N	Y Tamala limestone	91.5972	10.9917					57	33	29	Serrano, O. et al. Key biogeochemical factors affecting soil carbon storage in Posidonia meadows. Biogeosciences 13, 4581–4594 (2016).
Garden Island, Western Australia	N	Y Tamala limestone	92.0532	11.0464					57	33	29	Serrano, O. et al. Key biogeochemical factors affecting soil carbon storage in Posidonia meadows. Biogeosciences 13, 4581–4594 (2016).
Garden Island, Western Australia	N	Y Tamala limestone	89.6539	10.7585					57	33	29	Serrano, O. et al. Key biogeochemical factors affecting soil carbon storage in Posidonia meadows. Biogeosciences 13, 4581–4594 (2016).
Stark Bay, Western Australia	Y	Y Tamala limestone	85.1931	10.2232	82.9993	1.6495	4	0.82475	58	34	30	Serrano, O. et al. Impact of mooring activities on carbon stocks in seagrass meadows. Sci. Rep. 6, 23193 (2016).
Stark Bay, Western Australia	Y	Y Tamala limestone	81.4963	9.77955					58	34	30	Serrano, O. et al. Impact of mooring activities on carbon stocks in seagrass meadows. Sci. Rep. 6, 23193 (2016).
Stark Bay, Western Australia	Y	Y Tamala limestone	83.3065	9.99678					58	34	30	Serrano, O. et al. Impact of mooring activities on carbon stocks in seagrass meadows. Sci. Rep. 6, 23193 (2016).
Stark Bay, Western Australia	Y	Y Tamala limestone	82.0011	9.84014					58	34	30	Serrano, O. et al. Impact of mooring activities on carbon stocks in seagrass meadows. Sci. Rep. 6, 23193 (2016).
Sta.Barbara,Cape Bolinao	Y	N - luvisol orthic	4.66667	0.56	53.6042	34.253	4	17.1265	30	35	31	Terrados et al. 1999;L. Kamp-Nielsen, unpublished data
Sta.Barbara,Cape Bolinao	Y	N - luvisol orthic	55.1667	6.62					30	35	31	Terrados et al. 1999;L. Kamp-Nielsen, unpublished data
Sta.Barbara,Cape Bolinao	Y	N - luvisol orthic	76.9167	9.23					30	35	31	Terrados et al. 1999;L. Kamp-Nielsen, unpublished data
Sta.Barbara,Cape Bolinao	Y	N - luvisol orthic	77.6667	9.32					30	35	31	Terrados et al. 1999;L. Kamp-Nielsen, unpublished data
Golf of Oristano, Sardinia	N	N	7	0.84	34.7778	21.7185	9	7.23951	4	36	32	de Falco et al. 2008
Golf of Oristano, Sardinia	N	N	11	1.32					4	36	32	de Falco et al. 2008
Golf of Oristano, Sardinia	N	N	13	1.56					4	36	32	de Falco et al. 2008
Golf of Oristano, Sardinia	N	N	49	5.88					4	36	32	de Falco et al. 2008
Golf of Oristano, Sardinia	N	N	60	7.2					4	36	32	de Falco et al. 2008
Golf of Oristano, Sardinia	N	N	63	7.56					4	36	32	de Falco et al. 2008
Golf of Oristano, Sardinia	N	N	50	6					4	37	33	Como et al. 2007
Golf of Oristano, Sardinia	N	N	35	4.2					4	37	33	Como et al. 2007
Golf of Oristano, Sardinia	N	N	25	3					4	37	33	Como et al. 2007
Red Sea	Y	N	20.59	2.47	56.39	24.8739	22	5.30312	18	38	34	Saderne, V. et al. Accumulation of carbonates contributes to coastal vegetated ecosystems keeping pace with sea level rise in an arid region (Arabian Peninsula). J. Geophys. Res. Biogeosci. 2050, 1–13 (2018).
Red Sea	Y	N	22.29	2.67					18	38	34	Saderne, V. et al. Accumulation of carbonates contributes to coastal vegetated ecosystems keeping pace with sea level rise in an arid region (Arabian Peninsula). J. Geophys. Res. Biogeosci. 2050, 1–13 (2018).
Red Sea	Y	N	29.7	3.56					18	38	34	Saderne, V. et al. Accumulation of carbonates contributes to coastal vegetated ecosystems keeping pace with sea level rise in an arid region (Arabian Peninsula). J. Geophys. Res. Biogeosci. 2050, 1–13 (2018).
Red Sea	Y	N	59.39	7.12					18	38	34	Saderne, V. et al. Accumulation of carbonates contributes to coastal vegetated ecosystems keeping pace with sea level rise in an arid region (Arabian Peninsula). J. Geophys. Res. Biogeosci. 2050, 1–13 (2018).
Red Sea	Y	N	69.15	8.29					18	38	34	Saderne, V. et al. Accumulation of carbonates contributes to coastal vegetated ecosystems keeping pace with sea level rise in an arid region (Arabian Peninsula). J. Geophys. Res. Biogeosci. 2050, 1–13 (2018).
Red Sea	Y	N	48.27	387.05					18	38	34	Saderne, V. et al. Accumulation of carbonates contributes to coastal vegetated ecosystems keeping pace with sea level rise in an arid region (Arabian Peninsula). J. Geophys. Res. Biogeosci. 2050, 1–13 (2018).
Red Sea	Y	N	77.02	9.24					18	38	34	Saderne, V. et al. Accumulation of carbonates contributes to coastal vegetated ecosystems keeping pace with sea level rise in an arid region (Arabian Peninsula). J. Geophys. Res. Biogeosci. 2050, 1–13 (2018).
Red Sea	Y	N	67.37	8.08					18	38	34	Saderne, V. et al. Accumulation of carbonates contributes to coastal vegetated ecosystems keeping pace with sea level rise in an arid region (Arabian Peninsula). J. Geophys. Res. Biogeosci. 2050, 1–13 (2018).
Red Sea	Y	N	58.97	7.07					18	38	34	Saderne, V. et al. Accumulation of carbonates contributes to coastal vegetated ecosystems keeping pace with sea level rise in an arid region (Arabian Peninsula). J. Geophys. Res. Biogeosci. 2050, 1–13 (2018).
Red Sea	Y	N	85.74	10.28					18	38	34	Saderne, V. et al. Accumulation of carbonates contributes to coastal vegetated ecosystems keeping pace with sea level rise in an arid region (Arabian Peninsula). J. Geophys. Res. Biogeosci. 2050, 1–13 (2018).
Red Sea	Y	N	75.03	9					18	38	34	Saderne, V. et al. Accumulation of carbonates contributes to coastal vegetated ecosystems keeping pace with sea level rise in an arid region (Arabian Peninsula). J. Geophys. Res. Biogeosci. 2050, 1–13 (2018).
Red Sea	Y	N	82.15	9.85					18	38	34	Saderne, V. et al. Accumulation of carbonates contributes to coastal vegetated ecosystems keeping pace with sea level rise in an arid region (Arabian Peninsula). J. Geophys. Res. Biogeosci. 2050, 1–13 (2018).
Red Sea	Y	N	75.64	9.07					18	38	34	Saderne, V. et al. Accumulation of carbonates contributes to coastal vegetated ecosystems keeping pace with sea level rise in an arid region (Arabian Peninsula). J. Geophys. Res. Biogeosci. 2050, 1–13 (2018).
Red Sea	Y	N	85.81	10.29					18	38	34	Saderne, V. et al. Accumulation of carbonates contributes to coastal vegetated ecosystems keeping pace with sea level rise in an arid region (Arabian Peninsula). J. Geophys. Res. Biogeosci. 2050, 1–13 (2018).
Red Sea	Y	N	55.87	6.7					18	38	34	Saderne, V. et al. Accumulation of carbonates contributes to coastal vegetated ecosystems keeping pace with sea level rise in an arid region (Arabian Peninsula). J. Geophys. Res. Biogeosci. 2050, 1–13 (2018).
Red Sea	Y	N	54.54	6.54					18	38	34	Saderne, V. et al. Accumulation of carbonates contributes to coastal vegetated ecosystems keeping pace with sea level rise in an arid region (Arabian Peninsula). J. Geophys. Res. Biogeosci. 2050, 1–13 (2018).
Red Sea	Y	N	58.35	7					18	38	34	Saderne, V. et al. Accumulation of carbonates contributes to coastal vegetated ecosystems keeping pace with sea level rise in an arid region (Arabian Peninsula). J. Geophys. Res. Biogeosci. 2050, 1–13 (2018).
Red Sea	Y	N	68.96	8.27					18	38	34	Saderne, V. et al. Accumulation of carbonates contributes to coastal vegetated ecosystems keeping pace with sea level rise in an arid region (Arabian Peninsula). J. Geophys. Res. Biogeosci. 2050, 1–13 (2018).
Red Sea	Y	N	69.58	8.35					18	38	34	Saderne, V. et al. Accumulation of carbonates contributes to coastal vegetated ecosystems keeping pace with sea level rise in an arid region (Arabian Peninsula). J. Geophys. Res. Biogeosci. 2050, 1–13 (2018).
Red Sea	Y	N	67.92	8.15					18	38	34	Saderne, V. et al. Accumulation of carbonates contributes to coastal vegetated ecosystems keeping pace with sea level rise in an arid region (Arabian Peninsula). J. Geophys. Res. Biogeosci. 2050, 1–13 (2018).
Red Sea	Y	N	3.8	0.45					18	38	34	Saderne, V. et al. Accumulation of carbonates contributes to coastal vegetated ecosystems keeping pace with sea level rise in an arid region (Arabian Peninsula). J. Geophys. Res. Biogeosci. 2050, 1–13 (2018).
Red Sea	Y	N	4.44	0.53					18	38	34	Saderne, V. et al. Accumulation of carbonates contributes to coastal vegetated ecosystems keeping pace with sea level rise in an arid region (Arabian Peninsula). J. Geophys. Res. Biogeosci. 2050, 1–13 (2018).
Arabian Gulf	Y	Y	73.42	8.81	59.4771	12.7182	14	3.39909	19	39	34	Saderne, V. et al. Accumulation of carbonates contributes to coastal vegetated ecosystems keeping pace with sea level rise in an arid region (Arabian Peninsula). J. Geophys. Res. Biogeosci. 2050, 1–13 (2018).
Arabian Gulf	Y	Y	61.72	7.4					19	39	34	Saderne, V. et al. Accumulation of carbonates contributes to coastal vegetated ecosystems keeping pace with sea level rise in an arid region (Arabian Peninsula). J. Geophys. Res. Biogeosci. 2050, 1–13 (2018).
Arabian Gulf	Y	Y	60.72	7.28					19	39	34	Saderne, V. et al. Accumulation of carbonates contributes to coastal vegetated ecosystems keeping pace with sea level rise in an arid region (Arabian Peninsula). J. Geophys. Res. Biogeosci. 2050, 1–13 (2018).
Arabian Gulf	Y	Y	28.25	3.39					19	39	34	Saderne, V. et al. Accumulation of carbonates contributes to coastal vegetated ecosystems keeping pace with sea level rise in an arid region (Arabian Peninsula). J. Geophys. Res. Biogeosci. 2050, 1–13 (2018).
Arabian Gulf	Y	Y	61.89	7.42					19	39	34	Saderne, V. et al. Accumulation of carbonates contributes to coastal vegetated ecosystems keeping pace with sea level rise in an arid region (Arabian Peninsula). J. Geophys. Res. Biogeosci. 2050, 1–13 (2018).
Arabian Gulf	Y	Y	44.79	5.37					19	39	34	Saderne, V. et al. Accumulation of carbonates contributes to coastal vegetated ecosystems keeping pace with sea level rise in an arid region (Arabian Peninsula). J. Geophys. Res. Biogeosci. 2050, 1–13 (2018).
Arabian Gulf	Y	Y	52.33	6.28					19	39	34	Saderne, V. et al. Accumulation of carbonates contributes to coastal vegetated ecosystems keeping pace with sea level rise in an arid region (Arabian Peninsula). J. Geophys. Res. Biogeosci. 2050, 1–13 (2018).
Arabian Gulf	Y	Y	60.27	7.23					19	39	34	Saderne, V. et al. Accumulation of carbonates contributes to coastal vegetated ecosystems keeping pace with sea level rise in an arid region (Arabian Peninsula). J. Geophys. Res. Biogeosci. 2050, 1–13 (2018).
Arabian Gulf	Y	Y	73.78	8.85					19	39	34	Saderne, V. et al. Accumulation of carbonates contributes to coastal vegetated ecosystems keeping pace with sea level rise in an arid region (Arabian Peninsula). J. Geophys. Res. Biogeosci. 2050, 1–13 (2018).
Arabian Gulf	Y	Y	78.76	9.45					19	39	34	Saderne, V. et al. Accumulation of carbonates contributes to coastal vegetated ecosystems keeping pace with sea level rise in an arid region (Arabian Peninsula). J. Geophys. Res. Biogeosci. 2050, 1–13 (2018).
Arabian Gulf	Y	Y	60.72	7.28					19	39	34	Saderne, V. et al. Accumulation of carbonates contributes to coastal vegetated ecosystems keeping pace with sea level rise in an arid region (Arabian Peninsula). J. Geophys. Res. Biogeosci. 2050, 1–13 (2018).
Arabian Gulf	Y	Y	63.18	7.13					19	39	34	Saderne, V. et al. Accumulation of carbonates contributes to coastal vegetated ecosystems keeping pace with sea level rise in an arid region (Arabian Peninsula). J. Geophys. Res. Biogeosci. 2050, 1–13 (2018).
Arabian Gulf	Y	Y	51.78	6.21					19	39	34	Saderne, V. et al. Accumulation of carbonates contributes to coastal vegetated ecosystems keeping pace with sea level rise in an arid region (Arabian Peninsula). J. Geophys. Res. Biogeosci. 2050, 1–13 (2018).
Arabian Gulf	Y	Y	61.07	7.32					19	39	34	Saderne, V. et al. Accumulation of carbonates contributes to coastal vegetated ecosystems keeping pace with sea level rise in an arid region (Arabian Peninsula). J. Geophys. Res. Biogeosci. 2050, 1–13 (2018).
Arabian Gulf	Y	Y	66.1	7.93					19	39	34	Saderne, V. et al. Accumulation of carbonates contributes to coastal vegetated ecosystems keeping pace with sea level rise in an arid region (Arabian Peninsula). J. Geophys. Res. Biogeosci. 2050, 1–13 (2018).
Wallis Lake , New South Wales	N	N planosol solodic	0.22	0.027	0.316	0.21326	5	0.095373	55	40	35	Eyre, B. D., Maher, D. T. and Sanders, C. (2016), The contribution of denitrification and burial to the nitrogen budgets of three geomorphically distinct Australian estuaries: Importance of seagrass habitats. Limnol. Oceanogr., 61: 1144–1156. doi:10.1002/lno.10280
Wallis Lake , New South Wales	N	N planosol solodic	0.58	0.07					55	40	35	Eyre, B. D., Maher, D. T. and Sanders, C. (2016), The contribution of denitrification and burial to the nitrogen budgets of three geomorphically distinct Australian estuaries: Importance of seagrass habitats. Limnol. Oceanogr., 61: 1144–1156. doi:10.1002/lno.10280
Wallis Lake , New South Wales	N	N planosol solodic	0.08	0.01					55	40	35	Eyre, B. D., Maher, D. T. and Sanders, C. (2016), The contribution of denitrification and burial to the nitrogen budgets of three geomorphically distinct Australian estuaries: Importance of seagrass habitats. Limnol. Oceanogr., 61: 1144–1156. doi:10.1002/lno.10280
Wallis Lake , New South Wales	N	N planosol solodic	0.5	0.06					55	40	35	Eyre, B. D., Maher, D. T. and Sanders, C. (2016), The contribution of denitrification and burial to the nitrogen budgets of three geomorphically distinct Australian estuaries: Importance of seagrass habitats. Limnol. Oceanogr., 61: 1144–1156. doi:10.1002/lno.10280
Wallis Lake , New South Wales	N	N planosol solodic	0.2	0.024					55	40	35	Eyre, B. D., Maher, D. T. and Sanders, C. (2016), The contribution of denitrification and burial to the nitrogen budgets of three geomorphically distinct Australian estuaries: Importance of seagrass habitats. Limnol. Oceanogr., 61: 1144–1156. doi:10.1002/lno.10280
Queens Lake , New South Wales	N	N planosol solodic	0.09	0.011	0.216667	0.110151	3	0.0635959	55	41	35	Eyre, B. D., Maher, D. T. and Sanders, C. (2016), The contribution of denitrification and burial to the nitrogen budgets of three geomorphically distinct Australian estuaries: Importance of seagrass habitats. Limnol. Oceanogr., 61: 1144–1156. doi:10.1002/lno.10280
Queens Lake , New South Wales	N	N planosol solodic	0.29	0.035					55	41	35	Eyre, B. D., Maher, D. T. and Sanders, C. (2016), The contribution of denitrification and burial to the nitrogen budgets of three geomorphically distinct Australian estuaries: Importance of seagrass habitats. Limnol. Oceanogr., 61: 1144–1156. doi:10.1002/lno.10280
Queens Lake , New South Wales	N	N planosol solodic	0.27	0.032					55	41	35	Eyre, B. D., Maher, D. T. and Sanders, C. (2016), The contribution of denitrification and burial to the nitrogen budgets of three geomorphically distinct Australian estuaries: Importance of seagrass habitats. Limnol. Oceanogr., 61: 1144–1156. doi:10.1002/lno.10280
Tuggerah Lake, New South Wales	N	N planosol solodic	5.63	0.67	3.595	2.87792	2	2.035	55	42	36	Macreadie PI, Rolph TC, Boyd R, Schröder-Adams CJ, Skilbeck CG (2015) Do ENSO and Coastal Development Enhance Coastal Burial of Terrestrial Carbon? PLoS ONE 10(12): e0145136. doi:10.1371/journal.pone.0145136
Tuggerah Lake, New South Wales	N	N planosol solodic	1.56	0.18					55	42	36	Macreadie PI, Rolph TC, Boyd R, Schröder-Adams CJ, Skilbeck CG (2015) Do ENSO and Coastal Development Enhance Coastal Burial of Terrestrial Carbon? PLoS ONE 10(12): e0145136. doi:10.1371/journal.pone.0145137
Shark Bay, Western Australia	Y	Y Tamala limestone	82.8501	9.94201	82.8501		1		58	43	37	Serrano, O., Lavery, P. S., López-Merino, L., Ballesteros, E. & Mateo, M. A. Associated Carbon Storage of Erosional Escarpments of Seagrass Posidonia Mats. Frontiers in Marine Science 3, 42 (2016).
Shark Bay, Western Australia	Y	N sandstone	58.1479	6.97775	58.1479		1		58	44	37	Serrano, O., Lavery, P. S., López-Merino, L., Ballesteros, E. & Mateo, M. A. Location and Associated Carbon Storage of Erosional Escarpments of Seagrass Posidonia Mats. Frontiers in Marine Science 3, 42 (2016).
Ischia Island	N	Y	90.6	10.872	92.4	2.54558	2	1.8	4	45	38	Mateo, M. Á., Romero, J., Pérez, M., Littler, M. M. & Littler, D. S. Dynamics of Millenary Organic Deposits Resulting from the Growth of the Mediterranean Seagrass Posidonia oceanica. Estuarine, Coast. Shelf Sci. 44, 103–110 (1997)
Ischia Island	N	Y	94.2	11.304					4	45	38	Mateo, M. Á., Romero, J., Pérez, M., Littler, M. M. & Littler, D. S. Dynamics of Millenary Organic Deposits Resulting from the Growth of the Mediterranean Seagrass Posidonia oceanica. Estuarine, Coast. Shelf Sci. 44, 103–110 (1997)
Villajoyosa	N	Y - calcic cambisol	29.1344	3.49613	24.6715	3.88998	3	2.24588	4	46	39	Mateo, M. A. Pers. Comm
Villajoyosa	N	Y - calcic cambisol	22	2.64					4	46	39	Mateo, M. A. Pers. Comm
Villajoyosa	N	Y - calcic cambisol	22.88	2.7456					4	46	39	Mateo, M. A. Pers. Comm
Portlligat	N	N - Regosol eutric	29.1344	3.49613	32.087	4.17561	2	2.9526	4	47	40	Serrano O, Mateo MA, Renom P, Julia R. 2012 Characterization of soils beneath a Posidonia oceanica meadow. Geoderma 185, 26–36. (doi:10.1016/j.geoderma.2012.03.020
Portlligat	N	N - Regosol eutric	35.0396	4.20475					4	47	40	Serrano O, Mateo MA, Renom P, Julia R. 2012 Characterization of soils beneath a Posidonia oceanica meadow. Geoderma 185, 26–36. (doi:10.1016/j.geoderma.2012.03.021
Ensenada San Simón	N	N	5.52	0.6624	5.11286	0.648684	7	0.245179	4	48	41	Cacabelos, E., L. Gestoso, and J. Troncoso. "Macrobenthic fauna in the Ensenada de San Simón (Galicia, north-western Spain)." Journal of the Marine Biological Association of the United Kingdom 88.2 (2008): 237-245.
Ensenada San Simón	N	N	5.6	0.672					4	48	41	Cacabelos, E., L. Gestoso, and J. Troncoso. "Macrobenthic fauna in the Ensenada de San Simón (Galicia, north-western Spain)." Journal of the Marine Biological Association of the United Kingdom 88.2 (2008): 237-245.
Ensenada San Simón	N	N	6.12	0.7344					4	48	41	Cacabelos, E., L. Gestoso, and J. Troncoso. "Macrobenthic fauna in the Ensenada de San Simón (Galicia, north-western Spain)." Journal of the Marine Biological Association of the United Kingdom 88.2 (2008): 237-245.
Ensenada San Simón	N	N	4.28	0.5136					4	48	41	Cacabelos, E., L. Gestoso, and J. Troncoso. "Macrobenthic fauna in the Ensenada de San Simón (Galicia, north-western Spain)." Journal of the Marine Biological Association of the United Kingdom 88.2 (2008): 237-245.
Ensenada San Simón	N	N	4.81	0.5772					4	48	41	Cacabelos, E., L. Gestoso, and J. Troncoso. "Macrobenthic fauna in the Ensenada de San Simón (Galicia, north-western Spain)." Journal of the Marine Biological Association of the United Kingdom 88.2 (2008): 237-245.
Ensenada San Simón	N	N	4.85	0.582					4	48	41	Cacabelos, E., L. Gestoso, and J. Troncoso. "Macrobenthic fauna in the Ensenada de San Simón (Galicia, north-western Spain)." Journal of the Marine Biological Association of the United Kingdom 88.2 (2008): 237-245.
Ensenada San Simón	N	N	4.61	0.5532					4	48	41	Cacabelos, E., L. Gestoso, and J. Troncoso. "Macrobenthic fauna in the Ensenada de San Simón (Galicia, north-western Spain)." Journal of the Marine Biological Association of the United Kingdom 88.2 (2008): 237-245.
Santander Bay	N	Y cambisol calcic	26.9886	3.23864	28.9099	11.7558	6	4.79927	3	49	42	Serrano, O. & Mateo, M. A. Pers. Comm
Santander Bay	N	Y cambisol calcic	52.027	6.24324					3	49	42	Serrano, O. & Mateo, M. A. Pers. Comm
Santander Bay	N	Y cambisol calcic	27.2984	3.27581					3	49	42	Serrano, O. & Mateo, M. A. Pers. Comm
Santander Bay	N	Y cambisol calcic	25.8621	3.10345					3	49	42	Serrano, O. & Mateo, M. A. Pers. Comm
Santander Bay	N	Y cambisol calcic	19.1781	2.30137					3	49	42	Serrano, O. & Mateo, M. A. Pers. Comm
Santander Bay	N	Y cambisol calcic	22.1053	2.65263					3	49	42	Serrano, O. & Mateo, M. A. Pers. Comm
Waychinicup, Western Australia	N	N planosol solodic	11.4092	1.36911	16.4938	3.40369	4	1.70185	57	50	43	Serrano, O., Lavery, P. S., López-Merino, L., Ballesteros, E. & Mateo, M. A. Location and Associated Carbon Storage of Erosional Escarpments of Seagrass Posidonia Mats. Frontiers in Marine Science 3, 42 (2016).
Waychinicup, Western Australia	N	N planosol solodic	17.7527	2.13032					57	50	43	Serrano, O., Lavery, P. S., López-Merino, L., Ballesteros, E. & Mateo, M. A. Location and Associated Carbon Storage of Erosional Escarpments of Seagrass Posidonia Mats. Frontiers in Marine Science 3, 42 (2016).
Waychinicup, Western Australia	N	N planosol solodic	18.424	2.21088					57	50	43	Serrano, O., Lavery, P. S., López-Merino, L., Ballesteros, E. & Mateo, M. A. Location and Associated Carbon Storage of Erosional Escarpments of Seagrass Posidonia Mats. Frontiers in Marine Science 3, 42 (2016).
Waychinicup, Western Australia	N	N planosol solodic	18.3891	2.20669					57	50	43	Serrano, O., Lavery, P. S., López-Merino, L., Ballesteros, E. & Mateo, M. A. Location and Associated Carbon Storage of Erosional Escarpments of Seagrass Posidonia Mats. Frontiers in Marine Science 3, 42 (2016).
Siesta Park, Geographe Bay, Western Australia	N	N acrisol gleyic	23.3333	2.8	13.2222	7.02085	15	1.81278	57	51	44	Serrano, O., Lavery, P. S., & Mateo, M. A. Pers. Comm
Siesta Park, Geographe Bay, Western Australia	N	N acrisol gleyic	17.5	2.1					57	51	44	Serrano, O., Lavery, P. S., & Mateo, M. A. Pers. Comm
Siesta Park, Geographe Bay, Western Australia	N	N acrisol gleyic	15	1.8					57	51	44	Serrano, O., Lavery, P. S., & Mateo, M. A. Pers. Comm
Siesta Park, Geographe Bay, Western Australia	N	N acrisol gleyic	9.16667	1.1					57	51	44	Serrano, O., Lavery, P. S., & Mateo, M. A. Pers. Comm
Siesta Park, Geographe Bay, Western Australia	N	N acrisol gleyic	8.33333	1					57	51	44	Serrano, O., Lavery, P. S., & Mateo, M. A. Pers. Comm
Siesta Park, Geographe Bay, Western Australia	N	N acrisol gleyic	7.5	0.9					57	51	44	Serrano, O., Lavery, P. S., & Mateo, M. A. Pers. Comm
Siesta Park, Geographe Bay, Western Australia	N	N acrisol gleyic	24.1667	2.9					57	51	44	Serrano, O., Lavery, P. S., & Mateo, M. A. Pers. Comm
Siesta Park, Geographe Bay, Western Australia	N	N acrisol gleyic	20.8333	2.5					57	51	44	Serrano, O., Lavery, P. S., & Mateo, M. A. Pers. Comm
Siesta Park, Geographe Bay, Western Australia	N	N acrisol gleyic	24.1667	2.9					57	51	44	Serrano, O., Lavery, P. S., & Mateo, M. A. Pers. Comm
Siesta Park, Geographe Bay, Western Australia	N	N acrisol gleyic	5.83333	0.7					57	51	44	Serrano, O., Lavery, P. S., & Mateo, M. A. Pers. Comm
Siesta Park, Geographe Bay, Western Australia	N	N acrisol gleyic	5.83333	0.7					57	51	44	Serrano, O., Lavery, P. S., & Mateo, M. A. Pers. Comm
Siesta Park, Geographe Bay, Western Australia	N	N acrisol gleyic	10.8333	1.3					57	51	44	Serrano, O., Lavery, P. S., & Mateo, M. A. Pers. Comm
Siesta Park, Geographe Bay, Western Australia	N	N acrisol gleyic	5.83333	0.7					57	51	44	Serrano, O., Lavery, P. S., & Mateo, M. A. Pers. Comm
Siesta Park, Geographe Bay, Western Australia	N	N acrisol gleyic	11.6667	1.4					57	51	44	Serrano, O., Lavery, P. S., & Mateo, M. A. Pers. Comm
Siesta Park, Geographe Bay, Western Australia	N	N acrisol gleyic	8.33333	1					57	51	44	Serrano, O., Lavery, P. S., & Mateo, M. A. Pers. Comm
Leschenault Inlet, Western Australia	N	N regosol distric	0.461807	0.0554169	0.471651	0.0139214	2	0.00984389	57	52	44	Serrano, O., Lavery, P. S., & Mateo, M. A. Pers. Comm
Leschenault Inlet, Western Australia	N	N regosol distric	0.481495	0.0577794					57	52	44	Serrano, O., Lavery, P. S., & Mateo, M. A. Pers. Comm
Libong Island, Thailand	N	N acrisol	3.78	0.4536	2.2475	1.40075	4	0.700373	26	53	45	Holmer, Marianne, Ole Pedersen, and Kou Ikejima. "Sulfur cycling and sulfide intrusion in mixed Southeast Asian tropical seagrass meadows." Botanica Marina 49.2 (2006): 91-102.
Libong Island, Thailand	N	N acrisol	1.22	0.1464					26	53	45	Holmer, Marianne, Ole Pedersen, and Kou Ikejima. "Sulfur cycling and sulfide intrusion in mixed Southeast Asian tropical seagrass meadows." Botanica Marina 49.2 (2006): 91-102.
Libong Island, Thailand	N	N acrisol	0.91	0.1092					26	53	45	Holmer, Marianne, Ole Pedersen, and Kou Ikejima. "Sulfur cycling and sulfide intrusion in mixed Southeast Asian tropical seagrass meadows." Botanica Marina 49.2 (2006): 91-102.
Libong Island, Thailand	N	N acrisol	3.08	0.3696					26	53	45	Holmer, Marianne, Ole Pedersen, and Kou Ikejima. "Sulfur cycling and sulfide intrusion in mixed Southeast Asian tropical seagrass meadows." Botanica Marina 49.2 (2006): 91-102.
Abu Dhabi	Y	Y	86.3567	10.3628	82.2403	8.77709	35	1.4836	19	54	46	Campbell, J. E., E. A. Lacey, R. A. Decker, S. Crooks, and J. W. Fourqurean. "Carbon storage in seagrass beds of Abu Dhabi, United Arab Emirates." Estuaries and coasts 38, no. 1 (2015): 242-251.
Abu Dhabi	Y	Y	85.146	10.2175					19	54	47	Campbell, J. E., E. A. Lacey, R. A. Decker, S. Crooks, and J. W. Fourqurean. "Carbon storage in seagrass beds of Abu Dhabi, United Arab Emirates." Estuaries and coasts 38, no. 1 (2015): 242-251.
Abu Dhabi	Y	Y	92.3973	11.0877					19	54	47	Campbell, J. E., E. A. Lacey, R. A. Decker, S. Crooks, and J. W. Fourqurean. "Carbon storage in seagrass beds of Abu Dhabi, United Arab Emirates." Estuaries and coasts 38, no. 1 (2015): 242-251.
Abu Dhabi	Y	Y	92.3136	11.0776					19	54	47	Campbell, J. E., E. A. Lacey, R. A. Decker, S. Crooks, and J. W. Fourqurean. "Carbon storage in seagrass beds of Abu Dhabi, United Arab Emirates." Estuaries and coasts 38, no. 1 (2015): 242-251.
Abu Dhabi	Y	Y	90.1333	10.816					19	54	47	Campbell, J. E., E. A. Lacey, R. A. Decker, S. Crooks, and J. W. Fourqurean. "Carbon storage in seagrass beds of Abu Dhabi, United Arab Emirates." Estuaries and coasts 38, no. 1 (2015): 242-251.
Abu Dhabi	Y	Y	84.9357	10.1923					19	54	47	Campbell, J. E., E. A. Lacey, R. A. Decker, S. Crooks, and J. W. Fourqurean. "Carbon storage in seagrass beds of Abu Dhabi, United Arab Emirates." Estuaries and coasts 38, no. 1 (2015): 242-251.
Abu Dhabi	Y	Y	84.9996	10.2					19	54	47	Campbell, J. E., E. A. Lacey, R. A. Decker, S. Crooks, and J. W. Fourqurean. "Carbon storage in seagrass beds of Abu Dhabi, United Arab Emirates." Estuaries and coasts 38, no. 1 (2015): 242-251.
Abu Dhabi	Y	Y	77.1145	9.25374					19	54	47	Campbell, J. E., E. A. Lacey, R. A. Decker, S. Crooks, and J. W. Fourqurean. "Carbon storage in seagrass beds of Abu Dhabi, United Arab Emirates." Estuaries and coasts 38, no. 1 (2015): 242-251.
Abu Dhabi	Y	Y	78.8656	9.46387					19	54	47	Campbell, J. E., E. A. Lacey, R. A. Decker, S. Crooks, and J. W. Fourqurean. "Carbon storage in seagrass beds of Abu Dhabi, United Arab Emirates." Estuaries and coasts 38, no. 1 (2015): 242-251.
Abu Dhabi	Y	Y	64.0706	7.68847					19	54	47	Campbell, J. E., E. A. Lacey, R. A. Decker, S. Crooks, and J. W. Fourqurean. "Carbon storage in seagrass beds of Abu Dhabi, United Arab Emirates." Estuaries and coasts 38, no. 1 (2015): 242-251.
Abu Dhabi	Y	Y	78.5724	9.42868					19	54	47	Campbell, J. E., E. A. Lacey, R. A. Decker, S. Crooks, and J. W. Fourqurean. "Carbon storage in seagrass beds of Abu Dhabi, United Arab Emirates." Estuaries and coasts 38, no. 1 (2015): 242-251.
Abu Dhabi	Y	Y	64.708	7.76496					19	54	47	Campbell, J. E., E. A. Lacey, R. A. Decker, S. Crooks, and J. W. Fourqurean. "Carbon storage in seagrass beds of Abu Dhabi, United Arab Emirates." Estuaries and coasts 38, no. 1 (2015): 242-251.
Abu Dhabi	Y	Y	58.9127	7.06952					19	54	47	Campbell, J. E., E. A. Lacey, R. A. Decker, S. Crooks, and J. W. Fourqurean. "Carbon storage in seagrass beds of Abu Dhabi, United Arab Emirates." Estuaries and coasts 38, no. 1 (2015): 242-251.
Abu Dhabi	Y	Y	61.6601	7.39922					19	54	47	Campbell, J. E., E. A. Lacey, R. A. Decker, S. Crooks, and J. W. Fourqurean. "Carbon storage in seagrass beds of Abu Dhabi, United Arab Emirates." Estuaries and coasts 38, no. 1 (2015): 242-251.
Abu Dhabi	Y	Y	82.9496	9.95395					19	54	47	Campbell, J. E., E. A. Lacey, R. A. Decker, S. Crooks, and J. W. Fourqurean. "Carbon storage in seagrass beds of Abu Dhabi, United Arab Emirates." Estuaries and coasts 38, no. 1 (2015): 242-251.
Abu Dhabi	Y	Y	80.0532	9.60639					19	54	47	Campbell, J. E., E. A. Lacey, R. A. Decker, S. Crooks, and J. W. Fourqurean. "Carbon storage in seagrass beds of Abu Dhabi, United Arab Emirates." Estuaries and coasts 38, no. 1 (2015): 242-251.
Abu Dhabi	Y	Y	76.4548	9.17458					19	54	47	Campbell, J. E., E. A. Lacey, R. A. Decker, S. Crooks, and J. W. Fourqurean. "Carbon storage in seagrass beds of Abu Dhabi, United Arab Emirates." Estuaries and coasts 38, no. 1 (2015): 242-251.
Abu Dhabi	Y	Y	82.7958	9.9355					19	54	47	Campbell, J. E., E. A. Lacey, R. A. Decker, S. Crooks, and J. W. Fourqurean. "Carbon storage in seagrass beds of Abu Dhabi, United Arab Emirates." Estuaries and coasts 38, no. 1 (2015): 242-251.
Abu Dhabi	Y	Y	85.6921	10.2831					19	54	47	Campbell, J. E., E. A. Lacey, R. A. Decker, S. Crooks, and J. W. Fourqurean. "Carbon storage in seagrass beds of Abu Dhabi, United Arab Emirates." Estuaries and coasts 38, no. 1 (2015): 242-251.
Abu Dhabi	Y	Y	81.7505	9.81005					19	54	47	Campbell, J. E., E. A. Lacey, R. A. Decker, S. Crooks, and J. W. Fourqurean. "Carbon storage in seagrass beds of Abu Dhabi, United Arab Emirates." Estuaries and coasts 38, no. 1 (2015): 242-251.
Abu Dhabi	Y	Y	82.6175	9.91411					19	54	47	Campbell, J. E., E. A. Lacey, R. A. Decker, S. Crooks, and J. W. Fourqurean. "Carbon storage in seagrass beds of Abu Dhabi, United Arab Emirates." Estuaries and coasts 38, no. 1 (2015): 242-251.
Abu Dhabi	Y	Y	88.4867	10.6184					19	54	47	Campbell, J. E., E. A. Lacey, R. A. Decker, S. Crooks, and J. W. Fourqurean. "Carbon storage in seagrass beds of Abu Dhabi, United Arab Emirates." Estuaries and coasts 38, no. 1 (2015): 242-251.
Abu Dhabi	Y	Y	87.7014	10.5242					19	54	47	Campbell, J. E., E. A. Lacey, R. A. Decker, S. Crooks, and J. W. Fourqurean. "Carbon storage in seagrass beds of Abu Dhabi, United Arab Emirates." Estuaries and coasts 38, no. 1 (2015): 242-251.
Abu Dhabi	Y	Y	90.2949	10.8354					19	54	47	Campbell, J. E., E. A. Lacey, R. A. Decker, S. Crooks, and J. W. Fourqurean. "Carbon storage in seagrass beds of Abu Dhabi, United Arab Emirates." Estuaries and coasts 38, no. 1 (2015): 242-251.
Abu Dhabi	Y	Y	92.338	11.0806					19	54	47	Campbell, J. E., E. A. Lacey, R. A. Decker, S. Crooks, and J. W. Fourqurean. "Carbon storage in seagrass beds of Abu Dhabi, United Arab Emirates." Estuaries and coasts 38, no. 1 (2015): 242-251.
Abu Dhabi	Y	Y	88.9132	10.6696					19	54	47	Campbell, J. E., E. A. Lacey, R. A. Decker, S. Crooks, and J. W. Fourqurean. "Carbon storage in seagrass beds of Abu Dhabi, United Arab Emirates." Estuaries and coasts 38, no. 1 (2015): 242-251.
Abu Dhabi	Y	Y	87.7417	10.529					19	54	47	Campbell, J. E., E. A. Lacey, R. A. Decker, S. Crooks, and J. W. Fourqurean. "Carbon storage in seagrass beds of Abu Dhabi, United Arab Emirates." Estuaries and coasts 38, no. 1 (2015): 242-251.
Abu Dhabi	Y	Y	92.8834	11.146					19	54	47	Campbell, J. E., E. A. Lacey, R. A. Decker, S. Crooks, and J. W. Fourqurean. "Carbon storage in seagrass beds of Abu Dhabi, United Arab Emirates." Estuaries and coasts 38, no. 1 (2015): 242-251.
Abu Dhabi	Y	Y	94.3355	11.3203					19	54	47	Campbell, J. E., E. A. Lacey, R. A. Decker, S. Crooks, and J. W. Fourqurean. "Carbon storage in seagrass beds of Abu Dhabi, United Arab Emirates." Estuaries and coasts 38, no. 1 (2015): 242-251.
Abu Dhabi	Y	Y	82.5018	9.90022					19	54	47	Campbell, J. E., E. A. Lacey, R. A. Decker, S. Crooks, and J. W. Fourqurean. "Carbon storage in seagrass beds of Abu Dhabi, United Arab Emirates." Estuaries and coasts 38, no. 1 (2015): 242-251.
Abu Dhabi	Y	Y	80.4536	9.65443					19	54	47	Campbell, J. E., E. A. Lacey, R. A. Decker, S. Crooks, and J. W. Fourqurean. "Carbon storage in seagrass beds of Abu Dhabi, United Arab Emirates." Estuaries and coasts 38, no. 1 (2015): 242-251.
Abu Dhabi	Y	Y	82.9415	9.95298					19	54	47	Campbell, J. E., E. A. Lacey, R. A. Decker, S. Crooks, and J. W. Fourqurean. "Carbon storage in seagrass beds of Abu Dhabi, United Arab Emirates." Estuaries and coasts 38, no. 1 (2015): 242-251.
Abu Dhabi	Y	Y	78.4762	9.41714					19	54	47	Campbell, J. E., E. A. Lacey, R. A. Decker, S. Crooks, and J. W. Fourqurean. "Carbon storage in seagrass beds of Abu Dhabi, United Arab Emirates." Estuaries and coasts 38, no. 1 (2015): 242-251.
Abu Dhabi	Y	Y	78.9254	9.47105					19	54	47	Campbell, J. E., E. A. Lacey, R. A. Decker, S. Crooks, and J. W. Fourqurean. "Carbon storage in seagrass beds of Abu Dhabi, United Arab Emirates." Estuaries and coasts 38, no. 1 (2015): 242-251.
Abu Dhabi	Y	Y	79.9186	9.59023					19	54	47	Campbell, J. E., E. A. Lacey, R. A. Decker, S. Crooks, and J. W. Fourqurean. "Carbon storage in seagrass beds of Abu Dhabi, United Arab Emirates." Estuaries and coasts 38, no. 1 (2015): 242-251.
South Bay, Virginia	N	N acrisol orthic	0.13	0.016	0.0733333	0.051316	3	0.0296273	5	55	48	Oreska, M. P. J., Wilkinson, G. M., McGlathery, K. J., Bost, M. and McKee, B. A. (2017), Non-seagrass carbon contributions to seagrass sediment blue carbon. Limnol. Oceanogr.. doi:10.1002/lno.10718
South Bay, Virginia	N	N acrisol orthic	0.06	0.008					5	55	48	Oreska, M. P. J., Wilkinson, G. M., McGlathery, K. J., Bost, M. and McKee, B. A. (2017), Non-seagrass carbon contributions to seagrass sediment blue carbon. Limnol. Oceanogr.. doi:10.1002/lno.10719
South Bay, Virginia	N	N acrisol orthic	0.03	0.004					5	55	48	Oreska, M. P. J., Wilkinson, G. M., McGlathery, K. J., Bost, M. and McKee, B. A. (2017), Non-seagrass carbon contributions to seagrass sediment blue carbon. Limnol. Oceanogr.. doi:10.1002/lno.10720
St. Andrews Bay, Florida	N	N podzol gleyic	2.75	0.33	2.33333	0.756913	5	0.338502	6	56	49	J.R Grady, Properties of seagrass and sand flat sediments from the intertidal zone of St. Andrew Bay, Florida, Estuaries, 4 (1981), pp. 335-344
St. Andrews Bay, Florida	N	N podzol gleyic	3.33333	0.4					6	56	49	J.R Grady, Properties of seagrass and sand flat sediments from the intertidal zone of St. Andrew Bay, Florida, Estuaries, 4 (1981), pp. 335-345
St. Andrews Bay, Florida	N	N podzol gleyic	1.33333	0.16					6	56	49	J.R Grady, Properties of seagrass and sand flat sediments from the intertidal zone of St. Andrew Bay, Florida, Estuaries, 4 (1981), pp. 335-346
St. Andrews Bay, Florida	N	N podzol gleyic	2.25	0.27					6	56	49	J.R Grady, Properties of seagrass and sand flat sediments from the intertidal zone of St. Andrew Bay, Florida, Estuaries, 4 (1981), pp. 335-347
St. Andrews Bay, Florida	N	N podzol gleyic	2	0.24					6	56	49	J.R Grady, Properties of seagrass and sand flat sediments from the intertidal zone of St. Andrew Bay, Florida, Estuaries, 4 (1981), pp. 335-348
Florida Bay	Y	Y	83.04	9.96	81.5544	4.34315	9	1.44772	6	57	50	Fourqurean, James W., Gary A. Kendrick, Laurel S. Collins, Randolph M. Chambers, and Mathew A. Vanderklift. "Carbon, nitrogen and phosphorus storage in subtropical seagrass meadows: examples from Florida Bay and Shark Bay." Marine and Freshwater Research 63, no. 11 (2012): 967-983.
Florida Bay	Y	Y	83.63	10.03					6	57	50	Fourqurean, James W., Gary A. Kendrick, Laurel S. Collins, Randolph M. Chambers, and Mathew A. Vanderklift. "Carbon, nitrogen and phosphorus storage in subtropical seagrass meadows: examples from Florida Bay and Shark Bay." Marine and Freshwater Research 63, no. 11 (2012): 967-983.
Florida Bay	Y	Y	82.89	9.94					6	57	50	Fourqurean, James W., Gary A. Kendrick, Laurel S. Collins, Randolph M. Chambers, and Mathew A. Vanderklift. "Carbon, nitrogen and phosphorus storage in subtropical seagrass meadows: examples from Florida Bay and Shark Bay." Marine and Freshwater Research 63, no. 11 (2012): 967-983.
Florida Bay	Y	Y	82.94	9.95					6	57	50	Fourqurean, James W., Gary A. Kendrick, Laurel S. Collins, Randolph M. Chambers, and Mathew A. Vanderklift. "Carbon, nitrogen and phosphorus storage in subtropical seagrass meadows: examples from Florida Bay and Shark Bay." Marine and Freshwater Research 63, no. 11 (2012): 967-983.
Florida Bay	Y	Y	74.77	8.97					6	57	50	Fourqurean, James W., Gary A. Kendrick, Laurel S. Collins, Randolph M. Chambers, and Mathew A. Vanderklift. "Carbon, nitrogen and phosphorus storage in subtropical seagrass meadows: examples from Florida Bay and Shark Bay." Marine and Freshwater Research 63, no. 11 (2012): 967-983.
Florida Bay	Y	Y	74.23	8.9					6	57	50	Fourqurean, James W., Gary A. Kendrick, Laurel S. Collins, Randolph M. Chambers, and Mathew A. Vanderklift. "Carbon, nitrogen and phosphorus storage in subtropical seagrass meadows: examples from Florida Bay and Shark Bay." Marine and Freshwater Research 63, no. 11 (2012): 967-983.
Florida Bay	Y	Y	86.11	10.33					6	57	50	Fourqurean, James W., Gary A. Kendrick, Laurel S. Collins, Randolph M. Chambers, and Mathew A. Vanderklift. "Carbon, nitrogen and phosphorus storage in subtropical seagrass meadows: examples from Florida Bay and Shark Bay." Marine and Freshwater Research 63, no. 11 (2012): 967-983.
Florida Bay	Y	Y	85.92	10.31					6	57	50	Fourqurean, James W., Gary A. Kendrick, Laurel S. Collins, Randolph M. Chambers, and Mathew A. Vanderklift. "Carbon, nitrogen and phosphorus storage in subtropical seagrass meadows: examples from Florida Bay and Shark Bay." Marine and Freshwater Research 63, no. 11 (2012): 967-983.
Florida Bay	Y	Y	80.46	9.65					6	57	50	Fourqurean, James W., Gary A. Kendrick, Laurel S. Collins, Randolph M. Chambers, and Mathew A. Vanderklift. "Carbon, nitrogen and phosphorus storage in subtropical seagrass meadows: examples from Florida Bay and Shark Bay." Marine and Freshwater Research 63, no. 11 (2012): 967-983.
Great Lameshur Bay	Y	N	73	8.76	52.45	29.0621	2	20.55	12	58	51	Holmer, M., Marbà, N., Lamote, M., & Duarte, C. M. (2009). Deterioration of sediment quality in seagrass meadows (Posidonia oceanica) invaded by macroalgae (Caulerpa sp.). Estuaries and Coasts, 32(3), 456-466.
Great Lameshur Bay	Y	N	31.9	3.828					12	58	51	Holmer, M., Marbà, N., Lamote, M., & Duarte, C. M. (2009). Deterioration of sediment quality in seagrass meadows (Posidonia oceanica) invaded by macroalgae (Caulerpa sp.). Estuaries and Coasts, 32(3), 456-466.
Salt River Bay	Y	N	70.5	8.46	73	3.53553	2	2.5	12	59	51	Holmer, M., Marbà, N., Lamote, M., & Duarte, C. M. (2009). Deterioration of sediment quality in seagrass meadows (Posidonia oceanica) invaded by macroalgae (Caulerpa sp.). Estuaries and Coasts, 32(3), 456-466.
Salt River Bay	Y	N	75.5	9.06					12	59	51	Holmer, M., Marbà, N., Lamote, M., & Duarte, C. M. (2009). Deterioration of sediment quality in seagrass meadows (Posidonia oceanica) invaded by macroalgae (Caulerpa sp.). Estuaries and Coasts, 32(3), 456-466.

## Sheet: Data Mangrove CaCO3
Country	Location	coral	bedrock	Ca_source	CaCO3	mean	SD	n	province	reference	geo_grouping
Saudi Arabia	Red Sea	Y	N	Y	95.94	75.1925	21.062	4	18	1	1	Saderne, V. et al. Accumulation of carbonates contributes to coastal vegetated ecosystems keeping pace with sea level rise in an arid region (Arabian Peninsula). J. Geophys. Res. Biogeosci. 2050, 1–13 (2018).
Saudi Arabia	Red Sea	Y	N	Y	86.06				18	1	1
Saudi Arabia	Red Sea	Y	N	Y	47.5				18	1	1
Saudi Arabia	Red Sea	Y	N	Y	71.27				18	1	1
Saudi Arabia	Arabian Golf	Y	Y	Y	33.22	61.5329	22.5524	7	19	1	2	Saderne, V. et al. Accumulation of carbonates contributes to coastal vegetated ecosystems keeping pace with sea level rise in an arid region (Arabian Peninsula). J. Geophys. Res. Biogeosci. 2050, 1–13 (2018).
Saudi Arabia	Arabian Golf	Y	Y	Y	34.18				19	1	2
Saudi Arabia	Arabian Golf	Y	Y	Y	47.38				19	1	2
Saudi Arabia	Arabian Golf	Y	Y	Y	78.83				19	1	2
Saudi Arabia	Arabian Golf	Y	Y	Y	75.15				19	1	2
Saudi Arabia	Arabian Golf	Y	Y	Y	86.47				19	1	2
Saudi Arabia	Arabian Golf	Y	Y	Y	75.5				19	1	2
USA	West-Florida / Everglades	N	Y	Y	8.29	21.665	13.6909	20	12	2	3	Smoak, J. M., Breithaupt, J. L., Smith, T. J. & Sanders, C. J. Sediment accretion and organic carbon burial relative to sea-level rise and storm events in two mangrove forests in Everglades National Park. Catena 104, 58–66 (2013).; J. L. Breithaupt, J. M. Smoak, V. H. Rivera-Monroy, E. Castañeda-Moya, R. P. Moyer, M. Simard, C. J. Sanders, Partitioning the relative contributions of organic matter…
USA	West-Florida / Everglades	N	Y	Y	7.81				12	2	3
USA	West-Florida / Everglades	N	Y	Y	10.4				12	2	3
USA	West-Florida / Everglades	N	Y	Y	21.76				12	2	3
USA	West-Florida / Everglades	N	Y	Y	28.37				12	2	3
USA	West-Florida / Everglades	N	Y	Y	14.95				12	2	3
USA	West-Florida / Everglades	N	Y	Y	18.3				12	2	3
USA	West-Florida / Everglades	N	Y	Y	24.5				12	2	3
USA	West-Florida / Everglades	N	Y	Y	47.5				12	2	3
USA	West-Florida / Everglades	N	Y	Y	12.73				12	2	3
USA	West-Florida / Everglades	N	Y	Y	19.44				12	2	3
USA	West-Florida / Everglades	N	Y	Y	61.72				12	2	3
USA	West-Florida / Everglades	N	Y	Y	11.98				12	2	3
USA	West-Florida / Everglades	N	Y	Y	29.95				12	2	3
USA	West-Florida / Everglades	N	Y	Y	27.37				12	2	3
USA	West-Florida / Everglades	N	Y	Y	28.13				12	2	3
USA	West-Florida / Everglades	N	Y	Y	25.08				12	2	3
USA	West-Florida / Everglades	N	Y	Y	11.09				12	2	3
USA	West-Florida / Everglades	N	Y	Y	16.92				12	2	3
USA	West-Florida / Everglades	N	Y	Y	7.01				12	2	3
Australia	Northern Territory	N	N	N	0.94	1.19667	0.260064	3	32	3	4	Sanders, C. J., D. T. Maher, D. R. Tait, D. Williams, C. Holloway, J. Z. Sippo, and I. R. Santos; (2016), Are global mangrove carbon stocks driven by rainfall?, J. Geophys. Res. Biogeosci., 121, 2600–2609, doi:10.1002/2016JG003510.
Australia	Northern Territory	N	N	N	1.46				32	3	4
Australia	Northern Territory	N	N	N	1.19				32	3	4
Australia	Queensland	N	N	N	5.12	4.895	0.318198	2	33	3	5	Sanders, C. J., D. T. Maher, D. R. Tait, D. Williams, C. Holloway, J. Z. Sippo, and I. R. Santos; (2016), Are global mangrove carbon stocks driven by rainfall?, J. Geophys. Res. Biogeosci., 121, 2600–2609, doi:10.1002/2016JG003510.
Australia	Queensland	N	N	N	4.67				33	3	5
Australia	Queensland 2	N	N	N	0.02	0.275	0.360624	2	33	3	6	Sanders, C. J., D. T. Maher, D. R. Tait, D. Williams, C. Holloway, J. Z. Sippo, and I. R. Santos; (2016), Are global mangrove carbon stocks driven by rainfall?, J. Geophys. Res. Biogeosci., 121, 2600–2609, doi:10.1002/2016JG003510.
Australia	Queensland 3	N	N	N	0.53				33	3	6
Australia	NSW	N	N	N	0.55	0.55	NA	1	55	4	7	C. J. Sanders, I. R. Santos, D. T. Maher, J. L. Breithaupt, J. M. Smoak, M. Ketterer, M. Call, L. Sanders, B. D. Eyre, Examining 239+240Pu, 210Pb and historical events to determine carbon, nitrogen and phosphorus burial in mangrove sediments of Moreton Bay, Australia, Journal of Environmental Radioactivity, Volume 151, Part 3, 2016
Australia	Victoria	N	N	N	1.66	1.38667	0.244199	3	56	3	8	Sanders, C. J., D. T. Maher, D. R. Tait, D. Williams, C. Holloway, J. Z. Sippo, and I. R. Santos; (2016), Are global mangrove carbon stocks driven by rainfall?, J. Geophys. Res. Biogeosci., 121, 2600–2609, doi:10.1002/2016JG003510.
Australia	Victoria	N	N	N	1.19				56	3	8
Australia	Victoria	N	N	N	1.31				56	3	8

## Sheet: seagrass paired data
Location new ID	coral UNEP-WCMC,	bedrock ecoexplorer USGS - soils havard center for geographic analysis	vegetated CaCO3 %DW	mean	SD	n nbr of cores	unvegetated CaCO3 %DW	un_mean	un_SD	un_n	replicated	province	reference	geo_grouping	Comments
Eastern Grand Bahama	Y	Y Calcaric Regosols	94.1667	93.3333	1.17851	2	95	95	1e-05	2	Yes	12	1	1	Koch, M. S., & Madden, C. J. (2001). Patterns of primary production and nutrient availability in a Bahamas lagoon with fringing mangroves. Marine Ecology Progress Series, 219, 109-119.
Eastern Grand Bahama	Y	Y Calcaric Regosols	92.5				95				Yes	12	1	1	Koch, M. S., & Madden, C. J. (2001). Patterns of primary production and nutrient availability in a Bahamas lagoon with fringing mangroves. Marine Ecology Progress Series, 219, 109-119.
Cyprus	N	Y	41.5	75.625	23.4909	4	43.2	65	24.3361	6	No	4	2	2	Holmer, Marianne, and Morten S. Frederiksen. "Stimulation of sulfate reduction rates in Mediterranean fish farm sediments inhabited by the seagrass Posidonia oceanica." Biogeochemistry 85.2 (2007): 169-184.
Cyprus	N	Y					42.3				No	4	2	2	Holmer, Marianne, and Morten S. Frederiksen. "Stimulation of sulfate reduction rates in Mediterranean fish farm sediments inhabited by the seagrass Posidonia oceanica." Biogeochemistry 85.2 (2007): 169-184.
Cyprus	N	Y					46				No	4	2	2	Holmer, Marianne, and Morten S. Frederiksen. "Stimulation of sulfate reduction rates in Mediterranean fish farm sediments inhabited by the seagrass Posidonia oceanica." Biogeochemistry 85.2 (2007): 169-184.
Isthmus of Corinth	N	Y- doubtfull location	93.3				91.9				Yes	4	2	3	Holmer, Marianne, and Morten S. Frederiksen. "Stimulation of sulfate reduction rates in Mediterranean fish farm sediments inhabited by the seagrass Posidonia oceanica." Biogeochemistry 85.2 (2007): 169-184.
Isthmus of Corinth	N	Y- doubtfull location	88.5				93.7				Yes	4	2	3	Holmer, Marianne, and Morten S. Frederiksen. "Stimulation of sulfate reduction rates in Mediterranean fish farm sediments inhabited by the seagrass Posidonia oceanica." Biogeochemistry 85.2 (2007): 169-184.
Isthmus of Corinth	N	Y- doubtfull location	79.2				72.9				Yes	4	2	3	Holmer, Marianne, and Morten S. Frederiksen. "Stimulation of sulfate reduction rates in Mediterranean fish farm sediments inhabited by the seagrass Posidonia oceanica." Biogeochemistry 85.2 (2007): 169-184.
Pulau Tinggi	Y	N- acrisol ferric	78.7467	75.4855	14.8076	22	88.1292	88.0586	1.03763	3	Yes	26	3	4	Fourqurean Pers. Comm
Pulau Tinggi	Y	N- acrisol ferric	82.16				89.0592				Yes	26	3	4	Fourqurean Pers. Comm
Pulau Tinggi	Y	N- acrisol ferric	81.2858				86.9875				Yes	26	3	4	Fourqurean Pers. Comm
Pulau Tinggi	Y	N- acrisol ferric	78.2867								Yes	26	3	4	Fourqurean Pers. Comm
Pulau Tinggi	Y	N- acrisol ferric	65.745								Yes	26	3	4	Fourqurean Pers. Comm
Pulau Tinggi	Y	N- acrisol ferric	58.1358								Yes	26	3	4	Fourqurean Pers. Comm
Pulau Tinggi	Y	N- acrisol ferric	77.4467								Yes	26	3	4	Fourqurean Pers. Comm
Pulau Tinggi	Y	N- acrisol ferric	87.3167								Yes	26	3	4	Fourqurean Pers. Comm
Pulau Tinggi	Y	N- acrisol ferric	85.0483								Yes	26	3	4	Fourqurean Pers. Comm
Pulau Tinggi	Y	N- acrisol ferric	88.0633								Yes	26	3	4	Fourqurean Pers. Comm
Pulau Tinggi	Y	N- acrisol ferric	85.8942								Yes	26	3	4	Fourqurean Pers. Comm
Pulau Tinggi	Y	N- acrisol ferric	73.6333								Yes	26	3	4	Fourqurean Pers. Comm
Pulau Tinggi	Y	N- acrisol ferric	60.2717								Yes	26	3	4	Fourqurean Pers. Comm
Pulau Tinggi	Y	N- acrisol ferric	87.9467								Yes	26	3	4	Fourqurean Pers. Comm
Pulau Tinggi	Y	N- acrisol ferric	81.425								Yes	26	3	4	Fourqurean Pers. Comm
Pulau Tinggi	Y	N- acrisol ferric	91.6733								Yes	26	3	4	Fourqurean Pers. Comm
Pulau Tinggi	Y	N- acrisol ferric	83.8375								Yes	26	3	4	Fourqurean Pers. Comm
Pulau Tinggi	Y	N- acrisol ferric	87.3717								Yes	26	3	4	Fourqurean Pers. Comm
Pulau Tinggi	Y	N- acrisol ferric	34.7033								Yes	26	3	4	Fourqurean Pers. Comm
Pulau Tinggi	Y	N- acrisol ferric	79.3817								Yes	26	3	4	Fourqurean Pers. Comm
Pulau Tinggi	Y	N- acrisol ferric	44.1983								Yes	26	3	4	Fourqurean Pers. Comm
Pulau Tinggi	Y	N- acrisol ferric	68.1092								Yes	26	3	4	Fourqurean Pers. Comm
Oued Tahaddart	N	Y Calcic Kastanosem	26.6667	22.2767	4.70506	9	14.1667	24.0406	15.4488	3	Yes	3	4	5	Serrano, O. & Mateo, M. A. Pers. Comm
Oued Tahaddart	N	Y Calcic Kastanosem	21.5686				16.1111				Yes	3	4	5	Serrano, O. & Mateo, M. A. Pers. Comm
Oued Tahaddart	N	Y Calcic Kastanosem	27.1569				41.844				Yes	3	4	5	Serrano, O. & Mateo, M. A. Pers. Comm
Oued Tahaddart	N	Y Calcic Kastanosem	25.6863								Yes	3	4	5	Serrano, O. & Mateo, M. A. Pers. Comm
Oued Tahaddart	N	Y Calcic Kastanosem	24.5098								Yes	3	4	5	Serrano, O. & Mateo, M. A. Pers. Comm
Oued Tahaddart	N	Y Calcic Kastanosem	25.4902								Yes	3	4	5	Serrano, O. & Mateo, M. A. Pers. Comm
Oued Tahaddart	N	Y Calcic Kastanosem	18.3333								Yes	3	4	5	Serrano, O. & Mateo, M. A. Pers. Comm
Oued Tahaddart	N	Y Calcic Kastanosem	15.8824								Yes	3	4	5	Serrano, O. & Mateo, M. A. Pers. Comm
Oued Tahaddart	N	Y Calcic Kastanosem	15.1961								Yes	3	4	5	Serrano, O. & Mateo, M. A. Pers. Comm
Garden Island, Western Australia	N	Y Tamala limestone	89.2191	90.7181	1.23051	5	90.5321	90.5321	#DIV/0!	1	No	57	5	6	Serrano, O. et al. Key biogeochemical factors affecting soil carbon storage in Posidonia meadows. Biogeosciences 13, 4581–4594 (2016).
Garden Island, Western Australia	N	Y Tamala limestone	91.0673								No	57	5	6	Serrano, O. et al. Key biogeochemical factors affecting soil carbon storage in Posidonia meadows. Biogeosciences 13, 4581–4594 (2016).
Garden Island, Western Australia	N	Y Tamala limestone	91.5972								No	57	5	6	Serrano, O. et al. Key biogeochemical factors affecting soil carbon storage in Posidonia meadows. Biogeosciences 13, 4581–4594 (2016).
Garden Island, Western Australia	N	Y Tamala limestone	92.0532								No	57	5	6	Serrano, O. et al. Key biogeochemical factors affecting soil carbon storage in Posidonia meadows. Biogeosciences 13, 4581–4594 (2016).
Garden Island, Western Australia	N	Y Tamala limestone	89.6539								No	57	5	6	Serrano, O. et al. Key biogeochemical factors affecting soil carbon storage in Posidonia meadows. Biogeosciences 13, 4581–4594 (2016).
Ischia Island	N	Y	90.6	92.4	2.54558	2	98.3	98.3		1	No	4	6	7	Mateo, M. Á., Romero, J., Pérez, M., Littler, M. M. & Littler, D. S. Dynamics of Millenary Organic Deposits Resulting from the Growth of the Mediterranean Seagrass Posidonia oceanica. Estuarine, Coast. Shelf Sci. 44, 103–110 (1997)
Ischia Island	N	Y	94.2								No	4	6	7	Mateo, M. Á., Romero, J., Pérez, M., Littler, M. M. & Littler, D. S. Dynamics of Millenary Organic Deposits Resulting from the Growth of the Mediterranean Seagrass Posidonia oceanica. Estuarine, Coast. Shelf Sci. 44, 103–110 (1997)
Santander Bay	N	Y according to USGS - cambisol calcic	26.9886	28.9099	11.7558	6	21.697	23.7848	2.2464	6	Yes	3	7	8	Serrano, O. & Mateo, M. A. Pers. Comm
Santander Bay	N	Y according to USGS - cambisol calcic	52.027				24.5233				Yes	3	7	8	Serrano, O. & Mateo, M. A. Pers. Comm
Santander Bay	N	Y according to USGS - cambisol calcic	27.2984				25.3125				Yes	3	7	8	Serrano, O. & Mateo, M. A. Pers. Comm
Santander Bay	N	Y according to USGS - cambisol calcic	25.8621				24.8368				Yes	3	7	8	Serrano, O. & Mateo, M. A. Pers. Comm
Santander Bay	N	Y according to USGS - cambisol calcic	19.1781				20.3299				Yes	3	7	8	Serrano, O. & Mateo, M. A. Pers. Comm
Santander Bay	N	Y according to USGS - cambisol calcic	22.1053				26.0096				Yes	3	7	8	Serrano, O. & Mateo, M. A. Pers. Comm
St. Andrews Bay, Florida	N	N podzol gleyic	2.75	2.33333	0.756913	5	0.583333	1.2	0.505525	5	Yes	6	8	9	J.R Grady, Properties of seagrass and sand flat sediments from the intertidal zone of St. Andrew Bay, Florida, Estuaries, 4 (1981), pp. 335-344
St. Andrews Bay, Florida	N	N podzol gleyic	3.33333				1.58333				Yes	6	8	9	J.R Grady, Properties of seagrass and sand flat sediments from the intertidal zone of St. Andrew Bay, Florida, Estuaries, 4 (1981), pp. 335-345
St. Andrews Bay, Florida	N	N podzol gleyic	1.33333				0.916667				Yes	6	8	9	J.R Grady, Properties of seagrass and sand flat sediments from the intertidal zone of St. Andrew Bay, Florida, Estuaries, 4 (1981), pp. 335-346
St. Andrews Bay, Florida	N	N podzol gleyic	2.25				1.83333				Yes	6	8	9	J.R Grady, Properties of seagrass and sand flat sediments from the intertidal zone of St. Andrew Bay, Florida, Estuaries, 4 (1981), pp. 335-347
St. Andrews Bay, Florida	N	N podzol gleyic	2				1.08333				Yes	6	8	9	J.R Grady, Properties of seagrass and sand flat sediments from the intertidal zone of St. Andrew Bay, Florida, Estuaries, 4 (1981), pp. 335-348
Baleares	N	Y	98	93.8	3.76829	5	98	96.2	2.48998	5	Yes	4	9	10	Holmer et al. 2003.
Baleares	N	Y	96				98				Yes	4	9	10	Holmer et al. 2003.
Baleares	N	Y	93				92				Yes	4	9	10	Holmer et al. 2003.
Baleares	N	Y	88				97				Yes	4	9	10	Holmer et al. 2003.
Baleares	N	Y	94				96				Yes	4	9	10	Holmer et al. 2003.
